# Supplementary material for: Nutrient Intake, Excretion and Use Efficiency of Grazing Lactating Herds on Commercial Dairy Farms
Source: Animals (Basel). 2020 Feb 28;10(3):390. doi: 10.3390/ani10030390 (PMC7143236; doi:10.3390/ani10030390)
Supplement: Supplementary file 1 [file animals-10-00390-s001.zip]

Archive with 6 entries (5 files):
- animals-723453-supplementary/
- animals-723453-supplementary/animals-723453-supplementary v2.docx
- animals-723453-supplementary/Nutrient intake excrn_Suppl Feb2020.docx
- animals-723453-supplementary/Suppl data_Feb2020.xlsx
- Nutrient intake excrn_Suppl Feb2020.docx
- Suppl data_Feb2020.xlsx
