# Supplementary material for: Nutrient Intake, Excretion and Use Efficiency of Grazing Lactating Herds on Commercial Dairy Farms
Source: Animals (Basel). 2020 Feb 28;10(3):390. doi: 10.3390/ani10030390 (PMC7143236; doi:10.3390/ani10030390)
Supplement: Supplementary file 1 [file animals-10-00390-s001.zip › Suppl data_Feb2020.xlsx]

## Sheet: MilkMUNIntakeExcrDungNutrSR (2)
FarmID	VisitID	DateVisit	HerdID	NAnimals	AvgOfVert	LiveWeight	NLactation1	NLactation2+	NEarlyLactation	NMidLactation	NLateLactation	AveMilkProd	gNMilkExp	gPMilkExp	gKMilkExp	gSMilkExp	gCaMilkExp	gMgMilkExp	gNaMilkExp	MilkFat	MilkProtein	kgPastDMIntake	TotalSupplDMfed	TotDMIntake_kg	TotalSupplN_Intake_g/c/d	TotalSupplP_Intake_g/c/d	TotalSupplK_Intake_g/c/d	TotalSupplS_Intake_g/c/d	TotalSupplCa_Intake_g/c/d	TotalSupplMg_Intake_g/c/d	TotalPastN_Intake_g/c/d	TotalPastP_Intake_g/c/d	TotalPastK_Intake_g/c/d	TotalPastS_Intake_g/c/d	TotalPastCa_Intake_g/c/d	TotalPastMg_Intake_g/c/d	TotalN_Intake	TotalP_Intake	TotalK_Intake	TotalS_Intake	TotalCa_Intake	TotalMg_Intake	ExcrN_g/c/d	ExcrP_g/c/d	ExcrK_g/c/d	ExcrS_g/c/d	ExcrCa_g/c/d	ExcrMg_g/c/d	FNUE%
1	T0	22-Jan-08	1	398	0.04	450	200	198	0	398	0	11.5	68.4913	10.465	16.215	4.301	15.295	1.3455		5.44	3.77	8.95632	5.8	14.7563	147.936	27.856	121.94	14.706	26.466	14.748	219.251	31.35	200.622	23.7343	52.6632	25.7047	367.187	59.2031	322.562	38.4403	79.1292	40.4527	298.696	48.7381	306.347	34.1393	63.8342	39.1072	18.653
1	T0	22-Jan-08	2	350	0.04	450	0	350	0	350	0	11.5	68.4913	10.465	16.215	4.301	15.295	1.3455		5.44	3.77	7.18577	7.15	14.3358	190.184	36.1915	182.34	32.1805	56.576	21.5165	187.405	17.89	142.278	17.5333	33.1264	20.7669	377.589	54.0841	324.618	49.7138	89.7024	42.2834	309.098	43.6191	308.403	45.4128	74.4074	40.9379	18.1391
1	T1	14-May-08	1	437	0.04	450	117	320	0	0	437	7	48.3254	7.07	7.14	1.575	10.08	0.924		5.56	4.37	10.3313		10.3313	0	0	0	0	0	0	452.922	26.96	333.7	52.896	58.3716	30.3739	452.922	26.9646	333.7	52.896	58.3716	30.3739	404.597	19.8946	326.56	51.321	48.2916	29.4499	10.6697
1	T2	14-Aug-08	1	560	0.04	500	132	428	560	0	0	13	73.3175	11.83	18.07	6.188	17.16	1.443		5.49	3.57	10.3127	4.275	14.5877	87.552	16.929	137.655	9.8325	20.862	9.36225	422.41	57.65	302.163	46.8199	73.3236	22.3787	509.962	74.5772	439.818	56.6524	94.1856	31.7409	436.645	62.7472	421.748	50.4644	77.0256	30.2979	14.3771
1	T3	21-Nov-08	1	342	0.04	500	0	342	0	342	0	13	77.0142	14.17	18.2	5.447	17.42	1.443		4.92	3.75	15.6731		15.6731	0	0	0	0	0	0	571.755	59.56	553.261	73.0367	83.6945	35.578	571.755	59.5579	553.261	73.0367	83.6945	35.578	494.741	45.3879	535.061	67.5897	66.2745	34.135	13.4698
1	T3	21-Nov-08	8	400	0.04	500	120	280	0	400	0	13	77.0142	14.17	18.2	5.447	17.42	1.443		4.92	3.75	14.6329		14.6329	0	0	0	0	0	0	632.143	52.24	532.639	78.4326	86.627	40.6796	632.143	52.2396	532.639	78.4326	86.627	40.6796	555.129	38.0696	514.439	72.9856	69.207	39.2366	12.183
1	T4	18-Feb-09	1	373	0.04	500	150	223	0	373	0	9.8	62.3918	9.2806	12.838	3.1654	12.838	1.2348		5.5	4.03	9.35055	3	12.3506	92.64	6.12	81.6	20.76	28.5	9.3	368.038	36.09	302.958	48.1554	59.6565	31.0438	460.678	42.2131	384.558	68.9154	88.1565	40.3438	398.286	32.9325	371.72	65.75	75.3185	39.109	13.5435
1	T4	18-Feb-09	6	350	0.04	500	0	350	0	350	0	9.8	62.3918	9.2806	12.838	3.1654	12.838	1.2348		5.5	4.03	8.74776	4	12.7478	120.32	8.92	160.4	20.8	44.8	14.04	330.315	31.75	283.427	40.3272	53.6237	30.6171	450.635	40.6744	443.827	61.1272	98.4237	44.6571	388.244	31.3938	430.989	57.9618	85.5857	43.4223	13.8453
2	T0	28-Jan-08	1	285	0.04	500	95	190	0	285	0	15	75.1185	18.3	22.5	4.47	16.95	1.44		4.22	3.17	10.7431	4.94	15.6831	102.199	15.398	134.037	9.11924	28.4198	10.5864	372.999	24.49	282.543	50.385	89.06	37.171	475.198	39.8922	416.58	59.5042	117.48	47.7574	400.079	21.5922	394.08	55.0342	100.53	46.3174	15.8078
2	T1	13-May-08	1	273	0.04	500	86	187	0	0	273	11.5	66.6746	10.465	13.57	3.8525	15.18	1.334		4.78	3.67	7.12818	7.5348	14.663	123.524	30.4534	96.3424	11.1812	72.1274	33.071	247.491	16.25	187.471	33.4312	59.0926	24.6635	371.015	46.7057	283.814	44.6124	131.22	57.7345	304.34	36.2407	270.244	40.7599	116.04	56.4005	17.9709
2	T2	18-Aug-08	1	247	0.04	500	88	159	247	0	0	18	95.8294	16.38	24.66	11.34	17.892	1.548		4.34	3.37	7.69617	7.42909	15.1253	167.534	35.3033	171.188	16.6052	72.6528	38.052	312.772	39.87	230.885	27.6292	31.7082	13.6992	480.306	75.1694	402.073	44.2344	104.361	51.7512	384.476	58.7894	377.413	32.8944	86.469	50.2032	19.9517
2	T3	19-Nov-08	1	380	0.04	500	113	267	380	0	0	20.7	104.972	21.114	33.534	7.5969	24.633	2.1114		4.01	3.21	14.2006	3.32932	17.5299	79.371	18.9438	17.3458	5.65985	53.2691	31.0959	515.766	51.26	410.397	53.3943	92.3039	35.3595	595.137	70.208	427.743	59.0541	145.573	66.4554	490.165	49.094	394.209	51.4572	120.94	64.344	17.6382
2	T4	19-Feb-09	1	380	0.04	500	114	266	0	380	0	17	91.0427	14.671	24.99	4.93	21.08	1.802		4.51	3.39	9.67265	5.375	15.0476	137.92	25.0112	92.955	15.255	84.07	28.7613	376.073	34.05	269.867	31.6296	50.4912	28.8245	513.993	59.059	362.822	46.8846	134.561	57.5857	422.95	44.388	337.832	41.9546	113.481	55.7837	17.7128
3	T0	01-Feb-08	1	164	0.04	460	0	164	0	164	0	14.75	79.2259	18.88	21.3875	2.8615	18.1425	1.60775		4.68	3.4	14.1335	1.65395	15.7874	44.7046	3.96536	22.7008	4.08332	24.8986	9.67315	364.078	47.21	260.056	37.4537	66.0033	38.019	408.783	51.1711	282.757	41.537	90.9019	47.6922	329.557	32.2911	261.369	38.6755	72.7594	46.0844	19.3809
3	T0	01-Feb-08	6	221	0.04	460	200	21	0	221	0	14.75	79.2259	18.88	21.3875	2.8615	18.1425	1.60775		4.68	3.4	12.1999	3.39185	15.5918	93.922	7.0762	33.5627	8.01098	66.9559	25.3143	335.742	33.31	364.777	32.8178	51.6056	30.3778	429.664	40.382	398.34	40.8287	118.561	55.692	350.438	21.502	376.953	37.9672	100.419	54.0843	18.4391
3	T1	12-May-08	1	150	0.04	500	110	40	0	0	150	9	54.455	8.19	9.99	3.978	10.89	1.08		5.09	3.83	9.14245	1.60964	10.7521	32.0576	8.57723	12.553	4.06202	24.467	8.45845	485.647	53.12	415.067	37.6669	57.506	19.9305	517.704	61.6948	427.62	41.7289	81.973	28.389	463.249	53.5048	417.63	37.7509	71.083	27.309	10.5185
3	T1	12-May-08	2	190	0.04	500	70	120	0	0	190	13	78.6572	11.83	14.43	5.746	15.73	1.56		5.09	3.83	8.63186	4.26967	12.9015	101.857	27.8891	26.5714	11.5633	89.1058	29.9515	406.043	20.37	207.165	33.06	41.9508	24.1692	507.9	48.2603	233.736	44.6233	131.057	54.1207	429.242	36.4303	219.306	38.8773	115.327	52.5607	15.4868
3	T2	12-Aug-08	1	80	0.04	500	70	10	80	0	0	13.5	78.91	2.7405	19.71	11.0835	16.335	1.485		4.5	3.7	8.38708	5.18234	13.5694	116.493	30.7556	53.2304	9.42133	89.758	33.5491	382.451	41.85	296.903	29.1032	32.9612	20.9677	498.944	72.6071	350.133	38.5245	122.719	54.5168	420.034	69.8666	330.423	27.441	106.384	53.0318	15.8154
3	T3	24-Nov-08	1	424	0.04	500	96	328	0	424	0	25	130.332	25.5	38	10	30.75	2.55		4.28	3.3	16.8764	2.56235	19.4388	66.4161	10.6338	14.3492	6.66211	63.8025	23.3174	688.559	74.76	298.713	59.5739	99.9086	59.4051	754.975	85.3964	313.062	66.236	163.711	82.7225	624.643	59.8964	275.062	56.236	132.961	80.1725	17.2631
3	T4	17-Feb-09	1	395	0.04	500	95	300	0	0	395	17.72	97.418	15.3987	27.2888	4.99704	20.5552	1.96692		4.62	3.48	11.8371	5.41132	17.2484	120.731	18.7051	76.716	11.7475	71.6785	29.356	441.286	31.01	276.987	32.0784	48.0585	25.8048	562.017	49.7182	353.703	43.8259	119.737	55.1608	464.599	34.3195	326.414	38.8289	99.1817	53.1939	17.3337
4	T0	25-Jan-08	1	644	0.04	580	150	494	0	644	0	21.2	104.493	20.882	32.648	4.6428	24.38	2.1412		3.84	3.12	13.2686	3.22249	16.4911	81.9458	15.3539	37.2158	13.2182	27.3476	21.3576	585.943	47.1	305.179	66.2105	118.622	43.1231	667.889	62.4576	342.395	79.4288	145.969	64.4807	563.396	41.5756	309.747	74.786	121.589	62.3395	15.6452
4	T1	12-May-08	1	680	0.04	500	180	500	100	480	100	19.8	107.915	18.018	24.354	19.206	20.79	2.0592		4.05	3.45	8.50346	7.63068	16.1341	185.292	31.123	124.921	30.5254	47.4744	34.5534	421.772	40.73	316.329	36.0547	42.3472	25.1702	607.064	71.8546	441.249	66.5801	89.8216	59.7237	499.149	53.8366	416.895	47.3741	69.0316	57.6645	17.7765
4	T2	12-Aug-08	1	374	0.04	500	89	285	0	374	0	15	78.673	13.65	21	10.68	15.45	1.5		4.35	3.32	4.8588	10.111	14.9698	160.879	39.8287	82.7706	18.5421	34.4035	26.8234	221.561	26.09	162.284	25.4115	26.9177	10.5922	382.44	65.9204	245.054	43.9536	61.3212	37.4155	303.767	52.2704	224.054	33.2736	45.8712	35.9155	20.5713
4	T3	27-Nov-08	1	910	0.04	500	218	692	600	190	120	26	132.67	25.324	42.64	8.84	30.16	2.626		3.77	3.23	14.7639	4.18065	18.9446	117.948	18.7272	45.1538	21.2443	32.5048	21.0438	659.061	63.04	530.024	61.2702	72.3432	37.7956	777.009	81.7691	575.178	82.5145	104.848	58.8394	644.339	56.4451	532.538	73.6745	74.688	56.2134	17.0744
4	T4	17-Feb-09	1	690	0.04	500	165	525	0	0	690	23.4	125.687	20.6388	36.504	7.488	24.336	2.4336		3.96	3.4	14.4685	3.56782	18.0363	124.445	21.1571	19.0878	9.09793	22.3345	13.5577	650.503	69.16	585.974	53.244	112.42	45.431	774.948	90.3165	605.061	62.3419	134.755	58.9887	649.261	69.6777	568.557	54.8539	110.419	56.5551	16.2188
5	T0	13-Feb-08	1	109	0.001	510	20	89	11	33	65	20	102.054	17.08	28	7.66	22.4	2.32		4.17	3.23	6.81131	8.97796	15.7893	265.497	51.7252	117.306	22.3578	146.156	29.4921	258.285	31.26	220.686	23.0903	65.3886	29.5951	523.782	82.9891	337.993	45.4481	211.545	59.0872	421.728	65.9091	309.993	37.7881	189.145	56.7672	19.484
5	T1	20-May-08	1	99	0.001	500	35	64	20	40	39	18.5	100.829	16.835	20.72	2.6825	19.24	2.0165		4.38	3.45	0.667857	15.17	15.8379	386.314	93.5494	207.369	35.5917	167.525	51.3817	29.3857	3.65	10.0179	1.79654	1.36243	3.37936	415.699	97.2026	217.387	37.3882	168.887	54.7611	314.87	80.3676	196.667	34.7057	149.647	52.7446	24.2554
5	T2	12-Aug-08	1	118	0.001	510	25	93	30	73	15	22	111.564	20.02	30.58	11.682	21.252	2.244		3.72	3.21	8.4601	7.36161	15.8217	176.839	51.1243	68.2793	15.6965	103.137	39.9322	353.294	37.56	128.171	25.2957	106.132	33.5866	530.133	88.6871	196.45	40.9922	209.269	73.5188	418.569	68.6671	165.87	29.3102	188.017	71.2748	21.0445
5	T3	11-Nov-08	1	113	0.001	500	27	86	25	68	20	23	110.458	18.17	33.12	6.325	23.92	2.438		3.95	3.04	7.91874	9.14737	17.0661	204.125	69.1902	93.4341	16.4018	110.003	50.647	299.012	46.32	159.959	23.4395	43.7906	28.745	503.136	115.515	253.393	39.8413	153.794	79.392	392.678	97.3448	220.273	33.5163	129.874	76.954	21.9539
5	T4	10-Mar-09	1	128	0.001	500	38	90	30	63	35	17.5	89.297	16.59	24.85	5.8625	21	1.96		3.97	3.23	3.46691	10.9177	14.3846	302.773	53.6943	102.618	20.0778	130.153	70.4061	138.954	12.19	105.741	14.7344	54.6039	15.6878	441.727	65.8805	208.359	34.8122	184.757	86.0939	352.43	49.2905	183.509	28.9497	163.757	84.1339	20.2154
6	T0	21-Feb-08	1	248	0.04	620	80	168	82	55	111	22.36	111.27	15.6744	31.304	5.99248	23.478	2.19128		3.9	3.15	10.0933	8.20017	18.2935	128.642	37.786	144.158	22.7634	131.897	17.9529	276.153	35.33	304.818	21.9025	30.6836	23.7193	404.795	73.1126	448.976	44.6659	162.58	41.6722	293.525	57.4382	417.672	38.6734	139.102	39.4809	27.488
6	T1	15-May-08	1	229	0.04	500	80	149	84	80	65	24	123.223	18.864	29.28	15.504	25.2	2.472		3.95	3.25	8.56264	8.61408	17.1767	131.019	44.7144	160.409	20.7181	76.8476	18.5661	280.855	39.56	297.124	18.1528	26.7154	15.584	411.874	84.2738	457.533	38.8709	103.563	34.1501	288.651	65.4098	428.253	23.3669	78.363	31.6781	29.9176
6	T2	14-Aug-08	1	227	0.04	550	63	164	68	153	6	20	99.5261	18.2	30.4	8.68	19.22	2.02		4.15	3.15	6.0119	8.52805	14.54	130.86	54.3705	101.383	16.7633	81.5868	13.6604	205.848	27.96	180.958	11.4226	20.7411	13.8875	336.707	82.3259	282.341	28.186	102.328	27.5479	237.181	64.1259	251.941	19.506	83.1079	25.5279	29.5586
6	T3	19-Nov-08	1	233	0.04	500	68	165	64	73	96	21.5	105.292	22.36	31.82	8.944	26.445	2.1285		3.85	3.1	9.05226	7.23811	16.2904	114.918	45.1225	91.9545	16.6479	92.1986	12.7313	292.569	35.85	361.185	20.0055	24.079	12.6732	407.487	80.9695	453.14	36.6534	116.278	25.4045	302.195	58.6095	421.32	27.7094	89.8326	23.276	25.8394
6	T4	18-Feb-09	1	218	0.04	500	61	157	62	146	10	21	106.161	20.832	31.5	6.237	25.41	2.184		3.8	3.2	6.49416	8.94071	15.4349	250.893	80.6883	144.729	39.2845	112.406	27.757	143.391	23.96	242.882	10.7154	20.9761	11.2998	394.284	104.652	387.61	49.9999	133.382	39.0568	288.123	83.8198	356.11	43.7629	107.972	36.8728	26.9251
7	T0	08-Feb-08	1	94	0.04	520	27	67	24	58	12	12.5	67.1406	8.725	18.625	4.775	13.25	1.225		4.2	3.4	13.23	1.20378	14.4337	7.2816	4.20149	54.5012	6.74519	17.5841	5.66228	364.088	45.64	316.196	34.9271	92.742	50.2738	371.37	49.8448	370.697	41.6723	110.326	55.9361	304.229	41.1198	352.072	36.8973	97.076	54.7111	18.0792
7	T1	14-May-08	1	105	0.04	500	24	81	26	25	54	10	53.3965	9.1	12.2	1.7	11.3	1.04		4.4	3.38	11.434	1.20378	12.6378	7.2816	3.97699	53.3332	7.22719	15.7683	4.69366	320.151	47.11	249.261	34.988	87.4699	33.6159	327.433	51.085	302.594	42.2151	103.238	38.3095	274.036	41.985	290.394	40.5151	91.9382	37.2695	16.3076
7	T2	08-Aug-08	1	93	0.04	500	33	60	45	25	23	13.5	69.0995	12.285	19.035	6.642	11.313	1.215		4.3	3.24	9.40043	2.71688	12.1173	36.5752	9.06101	58.9771	8.58898	15.9771	6.96331	400.082	54.71	314.914	23.4071	77.7416	21.809	436.658	63.7715	373.891	31.9961	93.7187	28.7723	367.558	51.4865	354.856	25.3541	82.4057	27.5573	15.8247
7	T3	12-Nov-08	1	90	0.04	600	27	63	24	50	16	14.44	73.2265	13.1404	20.5048	5.4872	0	1.5884		4.1	3.21	9.27203	5.77793	15.05	77.8602	14.83	92.7399	16.1879	33.0871	15.1766	341.211	40.06	279.088	24.1073	78.5341	28.0943	419.071	54.8852	371.828	40.2952	111.621	43.2709	345.844	41.7448	351.323	34.808	111.621	41.6825	17.4735
7	T4	11-Feb-09	1	109	0.04	550	29	80	33	23	53	13.8	70.1991	13.4688	20.838	4.8576	18.078	1.4352		4.2	3.22	14.9313	1.0619	15.9932	6.79616	2.44237	49.6969	5.3095	10.619	3.92903	365.517	47.18	374.775	36.7309	73.3125	43.8979	372.313	49.6252	424.472	42.0404	83.9315	47.8269	302.114	36.1564	403.634	37.1828	65.8535	46.3917	18.8548
8	T0	29-Feb-08	1	165	0.001	530	30	135	30	35	100	20.9	102.354	19.8759	31.768	7.106	22.99	2.0691		3.97	3.1	3.56479	13.1524	16.7172	352.689	67.0809	186.016	26.7908	120.579	39.6803	144.588	14.17	76.4647	8.38795	36.04	21.5135	497.277	81.2509	262.481	35.1788	156.619	61.1938	394.923	61.375	230.713	28.0728	133.629	59.1247	20.5829
8	T1	19-May-08	1	170	0.001	500	50	120	110	40	20	22.9	121.916	20.839	27.251	7.5341	26.335	2.4732		4.22	3.37	0.198522	16.6027	16.8012	445.664	82.1232	186.03	28.0235	102.867	45.0532	7.39454	0.89	6.90856	0.994594	3.29546	1.46708	453.059	83.0166	192.938	29.0181	106.162	46.5202	331.143	62.1776	165.687	21.484	79.827	44.047	26.9096
8	T2	08-Aug-08	1	175	0.001	500	35	140	70	95	10	24.1	120.31	21.931	35.668	5.1815	24.582	2.4341		4.14	3.16	5.98112	11.61	17.5911	263.427	61.3717	99.1832	30.1456	59.5366	46.8785	288.051	27.54	191.396	21.233	58.0766	18.5714	551.478	88.9147	290.579	51.3786	117.613	65.4499	431.168	66.9837	254.911	46.1971	93.0312	63.0158	21.8159
8	T3	07-Nov-08	1	178	0.001	550	40	138	40	123	15	23	109.368	21.114	34.73	7.176	24.38	2.392		3.89	3.01	8.02338	10.6423	18.6656	242.749	42.5186	110.388	17.1733	24.2309	37.2367	290.125	45.97	187.747	21.5027	45.4123	28.4028	532.874	88.4926	298.135	38.676	69.6432	65.6395	423.506	67.3786	263.405	31.5	45.2632	63.2475	20.5242
8	T4	18-Feb-09	1	195	0.001	500	55	140	65	110	20	20.8	101.207	19.4272	31.616	6.3648	24.544	2.0592		3.86	3.08	0	17.2866	17.2866	422.62	81.412	238.206	29.6826	73.8041	59.1808	0	0	0	0	0	0	422.62	81.412	238.206	29.6826	73.8041	59.1808	321.413	61.9848	206.59	23.3178	49.2601	57.1216	23.9475
9	T0	12-Mar-08	1	200	0.001	580	35	165	66	66	68	14.5	73.3017	9.7585	20.88	5.8145	14.5	1.334		4.09	3.2	13.6024	3.60591	17.2083	59.4254	10.9259	18.1738	4.90404	29.9651	5.5531	241.579	46.79	360.463	43.9357	0	40.5351	301.004	57.7181	378.637	48.8398	29.9651	46.0882	227.702	47.9596	357.757	43.0253	15.4651	44.7542	24.3524
9	T1	12-Jun-08	1	217	0.001	500	40	177	50	117	50	15.5	71.9905	14.105	18.91	4.371	16.12	1.5035		4.07	2.94	6.27925	8.21143	14.4907	132.132	21.7884	89.4651	17.6845	69.9992	18.5973	245.142	39.81	163.261	19.0889	49.1665	18.9633	377.274	61.5988	252.726	36.7735	119.166	37.5607	305.284	47.4938	233.816	32.4025	103.046	36.0572	19.0817
9	T2	31-Jul-08	1	321	0.001	500	100	221	100	111	110	17.5	91.35	15.925	25.9	11.0075	18.55	1.6975				9.65862	4.33069	13.9893	71.3697	13.122	21.8267	5.88973	35.988	6.66926	380.163	43.37	166.128	26.7544	54.6678	20.8626	451.533	56.4892	187.955	32.6441	90.6558	27.5319	360.183	40.5642	162.055	21.6366	72.1058	25.8344	20.2311
9	T3	06-Nov-08	1	212	0.001	600	70	142	80	62	70	17	86.2085	16.235	25.67	6.324	18.53	1.7		4.1	3.21	14.7078	1.0452	15.753	15.2181	2.613	2.69661	1.14972	4.27486	1.40057	600.077	96.78	238.266	45.1529	99.1304	48.2415	615.295	99.3901	240.962	46.3026	103.405	49.6421	529.087	83.1551	215.292	39.9786	84.8752	47.9421	14.0109
9	T4	24-Feb-09	1	214	0.001	500	50	164	71	72	71	14	67.6777	11.984	21.42	3.752	14.84	1.33		4.08	3.06	8.98114	4.10397	13.0851	52.5309	18.3037	22.6129	6.97675	33.8578	6.6074	254.346	37.45	290.091	19.4891	22.8121	15.6272	306.877	55.7551	312.704	26.4658	56.6699	22.2346	239.199	43.7711	291.284	22.7138	41.8299	20.9046	22.0537
10	T0	28-Jan-08	1	430	0.04	590	123	307	25	230	175	19.1	95.6509	14.8789	27.886	7.3726	23.302	2.0819		4.28	3.17	7.73446	10.6735	18.408	263.829	38.6972	137.589	24.652	43.3109	28.7917	189.34	21.73	143.861	24.9823	46.7935	27.148	453.169	60.431	281.45	49.6344	90.1044	55.9397	357.518	45.5521	253.564	42.2618	66.8024	53.8578	21.1071
10	T1	05-May-08	1	413	0.04	500	87	326	41	206	166	20	109.637	18.2	24.2	8.8	23.6	2.1		4.45	3.47	2.28122	14.4285	16.7097	378.737	74.4861	261.514	39.4293	91.4551	40.5293	82.4891	8.92	49.0463	5.81712	20.5538	8.41772	461.226	83.4057	310.56	45.2464	112.009	48.9471	351.59	65.2057	286.36	36.4464	88.4089	46.8471	23.7707
10	T1	05-May-08	6	30	0.04	500	6	24	3	12	15	20	109.637	18.2	24.2	8.8	23.6	2.1		4.45	3.47	2.31642	14.4285	16.7449	378.737	74.4861	261.514	39.4293	91.4551	40.5293	83.7616	9.06	49.8029	5.90686	20.8709	8.54757	462.499	83.5433	311.317	45.3362	112.326	49.0769	352.862	65.3433	287.117	36.5362	88.726	46.9769	23.7053
10	T2	18-Aug-08	1	362	0.04	500	108	254	72	181	109	24	124.36	21.84	35.04	8.496	26.64	2.4		3.68	3.28	9.09488	7.63357	16.7285	177.036	38.1101	51.067	14.9866	67.9771	24.446	509.313	72.3	355.61	42.4731	39.4718	22.1006	686.349	110.414	406.677	57.4596	107.449	46.5466	561.989	88.5745	371.637	48.9636	80.8088	44.1466	18.1191
10	T3	03-Nov-08	1	427	0.04	500	171	256	185	207	35	24.6	128.635	22.14	36.408	8.7084	26.322	2.4354		3.56	3.31	11.7226	7.35464	19.0772	142.912	28.4439	51.8448	13.0027	51.9396	20.3174	440.769	76.31	352.849	38.9189	68.2253	31.6509	583.68	104.758	404.694	51.9216	120.165	51.9683	455.045	82.6178	368.286	43.2132	93.8429	49.5329	22.0386
10	T4	02-Feb-09	1	472	0.04	550	188	284	110	267	95	21	104.171	19.782	31.71	7.308	25.2	2.142		3.74	3.14	9.37345	9.72382	19.0973	215.155	34.3189	120.362	17.7719	70.9109	36.1175	254.958	22.5	259.645	31.2136	43.0241	25.0271	470.113	56.8152	380.007	48.9854	113.935	61.1446	365.943	37.0332	348.297	41.6774	88.735	59.0026	22.1586
11	T0	29-Jan-08	1	550	0.001	575	150	400	30	200	320	22.1	111.722	24.089	31.824	9.503	27.625	2.5636		4.17	3.2	5.87609	14.63	20.5061	367.293	100.455	229.848	38.2508	109.473	42.4935	122.223	24.86	111.058	14.8078	18.921	16.1593	489.515	125.31	340.907	53.0585	128.394	58.6528	377.793	101.221	309.083	43.5555	100.769	56.0892	22.823
11	T1	08-May-08	1	486	0.001	500	110	376	270	0	216	23	118.088	15.272	26.91	7.682	24.15	2.346		4.37	3.25	4.42168	14.2763	18.698	359.032	97.0643	217.927	37.3986	110.485	41.7514	222.853	21.36	144.147	17.5541	15.0779	12.7344	581.885	118.421	362.074	54.9526	125.563	54.4858	463.796	103.149	335.164	47.2706	101.413	52.1398	20.2941
11	T2	14-Aug-08	1	695	0.001	500	150	545	455	110	130	27.3	144.91	24.843	42.042	13.6773	29.484	2.73		3.69	3.36	11.6928	6.74842	18.4412	138.858	41.0798	47.5161	11.4746	77.035	36.9065	548.16	58.93	332.076	47.3559	55.424	35.897	687.018	100.012	379.592	58.8306	132.459	72.8035	542.108	75.1687	337.55	45.1533	102.975	70.0735	21.0926
11	T3	07-Nov-08	1	680	0.001	500	130	550	0	550	130	24	127.773	21.744	36	7.44	27.12	2.472		3.86	3.37	13.8216	4.44216	18.2638	86.7109	30.7842	22.6994	8.4401	68.4092	22.2996	479.888	63.03	305.458	48.514	73.8076	42.2942	566.599	93.8109	328.158	56.9541	142.217	64.5939	438.826	72.0669	292.158	49.5141	115.097	62.1219	22.5508
11	T4	16-Feb-09	1	400	0.001	500	80	320	0	330	70	16.4	84.7204	14.76	22.632	4.674	20.172	1.8696		4.51	3.27	0	16.9349	16.9349	552.198	65.6704	301.051	46.6159	117.425	43.8001	0	0	0	0	0	0	552.198	65.6704	301.051	46.6159	117.425	43.8001	467.477	50.9104	278.419	41.9419	97.253	41.9305	15.3424
12	T0	14-Feb-08	1	129	0.04	500	25	104	0	3	126	9.3	56.2701	8.463	13.392	2.8923	10.881	0.9672		5.04	3.83	2.91434	10.4132	13.3275	211.596	26.6577	249.916	29.3652	88.9285	30.0941	114.708	8.45	83.3501	24.3639	43.4237	23.7519	326.304	35.1093	333.266	53.729	132.352	53.846	270.034	26.6463	319.874	50.8367	121.471	52.8788	17.2447
12	T2	06-Aug-08	1	100	0.04	500	20	80	100	0	0	19.73	97.8708	17.9543	30.9761	8.52336	21.3084	1.75597		3.64	3.14	12.5876	3.06607	15.6537	63.2836	19.3775	18.0285	4.81372	4.07787	12.3869	555.869	69.48	467.001	48.4623	71.6235	31.8467	619.153	88.8612	485.029	53.276	75.7014	44.2336	521.282	70.9069	454.053	44.7527	54.393	42.4776	15.8072
12	T3	13-Nov-08	1	127	0.04	520	47	80	0	127	0	22	113.302	22.44	34.32	7.81	24.42	2.112		3.96	3.26	13.5178	4.04695	17.5647	82.8815	28.0858	21.5298	6.71793	65.1558	12.9907	423.917	73.81	291.984	39.8774	112.062	34.2	506.799	101.893	313.514	46.5953	177.218	47.1907	393.497	79.4528	279.194	38.7853	152.798	45.0787	22.3564
12	T4	09-Feb-09	1	121	0.04	500	47	74	0	0	121	16.53	89.8313	15.406	25.4562	5.6202	20.0013	1.78524		4.54	3.44	11.5074	3.27066	14.778	40.2946	4.61164	47.4246	5.49471	14.7834	5.06953	360.871	62.83	248.559	33.9468	95.3961	29.1137	401.166	67.4419	295.984	39.4415	110.18	34.1832	311.335	52.0359	270.528	33.8213	90.1782	32.3979	22.3926
13	T0	31-Jan-08	1	153	0.1	600	60	93	0	113	40	24.2	120.044	19.0454	37.752	9.7042	28.072	2.8798		4.04	3.14	10.4261	11.9758	22.4019	373.928	65.145	102.082	25.7947	50.7734	32.6933	200.181	33.68	133.454	27.7334	57.3435	31.6953	574.109	98.8213	235.536	53.5281	108.117	64.3887	454.065	79.7759	197.784	43.8239	80.0448	61.5089	20.9097
13	T1	12-May-08	1	201	0.1	500	63	138	109	9	83	24.9	127.057	23.1072	30.129	17.5794	28.386	2.7888		4.18	3.23	5.12242	13.4351	18.5575	308.305	53.5029	85.9844	22.0657	56.9202	43.1479	225.387	25.82	190.042	17.0065	19.875	12.7548	533.692	79.3199	276.026	39.0721	76.7952	55.9027	406.635	56.2127	245.897	21.4927	48.4092	53.1139	23.8071
13	T2	13-Aug-08	1	216	0.1	580	66	150	56	120	40	31.55	162.485	28.7105	46.694	9.5281	33.443	3.2181		3.79	3.26	6.54133	15.637	22.1783	402.531	53.3098	73.3105	31.7511	15.6275	32.0081	369.454	41.47	247.262	32.772	28.2585	9.41951	771.985	94.7818	320.573	64.5231	43.8861	41.4276	609.5	66.0713	273.879	54.995	10.4431	38.2095	21.0477
13	T3	12-Nov-08	1	214	0.1	560	57	157	57	26	131	29.721	147.901	27.0461	42.2038	11.294	0	3.26931		3.77	3.15	12.0841	10.8768	22.9609	374.499	62.2169	36.8471	27.5119	49.5692	38.4395	303.552	42.29	182.469	29.1226	12.8091	12.9299	678.051	104.511	219.316	56.6345	62.3783	51.3695	530.15	77.465	177.113	45.3405	62.3783	48.1002	21.8126
13	T4	06-Feb-09	1	173	0.1	550	58	115	0	117	56	24.85	122.483	22.539	37.0265	7.1568	29.0745	3.0317		3.74	3.12	11.4134	9.86606	21.2795	243.435	39.8483	128.203	28.5269	51.4426	29.2413	270.27	34.93	337.838	79.4376	116.588	45.026	513.705	74.7735	466.041	107.964	168.031	74.2674	391.222	52.2345	429.015	100.808	138.956	71.2357	23.8431
14	T0	14-Feb-08	1	94	0.04	550	20	74	0	82	12	16	73.5545	14.56	24.32	5.264	18.08	1.632		4.1	2.91	9.96712	7.38863	17.3557	207.169	26.1849	169.363	18.6354	54.3482	18.2742	169.042	17.54	67.6767	18.6385	82.6274	23.2234	376.212	43.7271	237.039	37.2739	136.976	41.4976	302.657	29.1671	212.719	32.0099	118.896	39.8656	19.5514
14	T1	06-May-08	1	134	0.04	500	34	100	62	0	72	20	94.7867	18.2	24.2	5.98	21.2	1.98		3.9	3	5.22269	10.4176	15.6403	248.706	32.0728	92.6471	21.961	71.4547	28.6296	173.811	16.09	149.891	15.4069	25.5912	12.0644	422.518	48.1587	242.538	37.3679	97.0459	40.694	327.731	29.9587	218.338	31.3879	75.8459	38.714	22.4338
14	T2	11-Aug-08	1	133	0.04	520	35	98	46	87	0	21.13	100.81	19.2283	32.1176	8.36748	21.3413	1.94396		3.62	3.02	5.47055	10.1777	15.6482	251.709	39.6407	129.419	19.5211	39.6868	27.3479	262.586	23.91	162.475	28.228	42.6156	15.0987	514.296	63.547	291.894	47.7491	82.3024	42.4466	413.486	44.3187	259.777	39.3816	60.9611	40.5027	19.6015
14	T3	18-Nov-08	1	144	0.04	550	36	108	14	109	21	24.5	121.919	22.0745	38.465	8.6485	28.665	2.5235		3.94	3.15	21.0788	1.06063	22.1394	19.5696	2.36342	7.3493	2.76522	17.929	11.9139	445.183	84.53	448.977	45.1085	137.644	45.3193	464.753	86.8892	456.327	47.8738	155.573	57.2332	342.833	64.8147	417.862	39.2253	126.908	54.7097	26.2332
14	T4	02-Feb-09	1	113	0.04	500	30	83	0	82	31	18	91.2796	15.858	26.1	6.264	21.6	1.8		4.46	3.21	11.743	6.07785	17.8208	140.938	18.5621	89.0318	13.4874	28.717	11.191	257.405	26.3	306.491	40.3957	73.7457	28.4179	398.343	44.8663	395.523	53.8831	102.463	39.6089	307.064	29.0083	369.423	47.6191	80.8627	37.8089	22.9148
15	T0	12-Feb-08	1	197	0.04	500	50	147	0	97	100	14.16	69.1223	12.8856	22.3728	3.3276	13.6219	1.37352		4.17	3.09	8.5047	6.44131	14.946	218.034	25.4186	263.007	20.8697	25.5688	19.9012	246.977	28.53	221.547	29.7665	36.9954	24.3234	465.01	53.9519	484.554	50.6362	62.5642	44.2247	395.888	41.0663	462.181	47.3086	48.9423	42.8511	14.8647
15	T1	15-May-08	1	137	0.04	500	30	107	3	0	134	10	53.8705	8.86	11.4	7.86	12.4	1.08		4.87	3.41	4.32087	6.66875	10.9896	199.608	22.4085	142.177	17.477	18.8984	12.2484	210.858	17.41	159.008	19.4871	15.5119	10.6293	410.466	39.8216	301.185	36.9641	34.4103	22.8777	356.596	30.9616	289.785	29.1041	22.0103	21.7977	13.1242
15	T2	07-Aug-08	1	146	0.04	500	37	109	127	0	19	23.5	131.051	21.385	33.84	17.3665	23.1945	2.068		4.13	3.53	16.5672	1.64468	18.2118	35.5251	5.52613	7.91092	2.54926	2.49992	11.6937	638.83	69.75	444	74.8835	77.7	47.3821	674.355	75.2739	451.911	77.4328	80.1999	59.0758	543.304	53.8889	418.071	60.0663	57.0054	57.0078	19.4335
15	T3	06-Nov-08	1	230	0.04	500	48	182	90	140	0	21.7	110.385	14.2786	36.456	5.8156	21.2226	2.3219		4.07	3.22	16.6301	1.84645	18.4766	53.7687	8.71526	10.7464	3.58212	2.84354	3.58212	484.269	61.37	377.503	49.724	69.8464	31.0983	538.037	70.0803	388.25	53.3061	72.69	34.6804	427.652	55.8017	351.794	47.4905	51.4674	32.3585	20.5163
15	T4	13-Feb-09	1	218	0.04	500	48	170	0	218	0	14.4	74.3886	12.9168	21.456	4.9968	16.992	1.4832		4.67	3.27	5.99047	8.47066	14.4611	243.968	31.3841	230.366	24.9451	52.7185	24.7844	225.242	23.96	158.148	26.9571	40.6154	20.9067	469.21	55.346	388.515	51.9022	93.3339	45.6912	394.822	42.4292	367.059	46.9054	76.3419	44.208	15.854
16	T0	11-Feb-08	1	162	0.001	525	31	131	0	162	0	27	141.611	24.57	41.85	8.208	29.16	2.808		4.39	3.32	12.5486	7.01067	19.5592	168.832	38.3953	68.5838	15.2168	84.2544	20.6906	558.16	66.01	383.986	54.0843	61.6134	44.0455	726.993	104.401	452.57	69.3011	145.868	64.7361	585.381	79.8307	410.72	61.0931	116.708	61.9281	19.4791
16	T1	15-May-08	1	162	0.001	500	38	124	0	0	162	19.06	106.893	13.6088	23.4438	13.1705	23.4438	2.26814		4.83	3.55	6.80163	9.81271	16.6143	247.661	49.7852	187.391	22.1462	89.2822	30.0926	305.801	33.74	169.361	31.6956	43.4624	21.0851	553.463	83.5213	356.752	53.8418	132.745	51.1776	446.57	69.9124	333.308	40.6713	109.301	48.9095	19.3134
16	T3	06-Nov-08	1	182	0.001	500	38	144	0	182	0	29.2	143.463	27.9152	45.552	10.8624	34.456	3.0952		4.34	3.11	14.7749	5.95653	20.7314	171.643	34.3119	51.7808	12.98	68.9748	25.4046	643.002	81.56	515.643	59.2472	73.1356	37.5282	814.645	115.869	567.424	72.2272	142.11	62.9328	671.182	87.954	521.872	61.3648	107.654	59.8376	17.6105
16	T4	04-Feb-09	1	180	0.001	550	38	142	0	180	0	23.12	116.878	21.3166	35.1424	7.46776	26.3568	2.40448		4.28	3.2	9.67425	9.40823	19.0825	242.174	38.5768	109.042	27.1899	72.5502	27.4681	373.039	32.02	225.41	43.4374	43.5341	25.6368	615.213	70.5986	334.452	70.6273	116.084	53.1049	498.335	49.2819	299.31	63.1595	89.7275	50.7004	18.998
17	T0	06-Feb-08	1	312	0.001	550	75	237	103	125	84	18	91.8483	15.408	27.72	6.66	23.22	2.016		4.53	3.23	14.1319	2.84684	16.9787	56.0257	20.3264	16.7394	4.83962	37.5782	19.3585	447.698	66.84	367.429	69.8115	59.7778	44.9394	503.723	87.1702	384.168	74.6511	97.3561	64.2978	411.875	71.7622	356.448	67.9911	74.1361	62.2818	18.2339
17	T1	14-May-08	1	338	0.001	500	65	273	70	0	268	15.6	87.4882	14.196	19.344	5.2104	19.032	1.6848		4.41	3.55	3.24877	9.70718	12.9559	195.097	52.2243	68.1727	16.515	118.514	28.8021	146.064	16.63	110.133	10.8184	15.6266	9.16152	341.162	68.858	178.306	27.3334	134.141	37.9637	253.674	54.662	158.962	22.123	115.109	36.2789	25.6442
17	T2	05-Aug-08	1	160	0.001	500	17	143	25	135	0	17	91.5798	15.47	24.99	6.647	19.21	1.802		4.57	3.41	6.53089	9.80447	16.3354	183.721	51.7638	252.387	42.226	68.9118	49.2263	293.629	38.73	188.743	22.5316	144.333	19.7886	477.349	90.492	441.13	64.7575	213.244	69.0149	385.769	75.022	416.14	58.1105	194.034	67.2129	19.1851
17	T3	05-Nov-08	1	351	0.001	500	70	281	220	0	131	25.5	136.161	22.2615	40.29	5.4315	32.385	2.754		4.21	3.38	15.9655	3.64646	19.612	79.9304	24.9418	23.3009	4.2299	37.1939	11.1582	559.433	79.19	421.49	49.0142	67.6939	35.9225	639.363	104.131	444.791	53.2441	104.888	47.0807	503.202	81.8694	404.501	47.8126	72.5028	44.3267	21.2964
17	T4	04-Feb-09	1	270	0.001	550	70	200	1	210	59	16.5	87.3223	15.3945	24.255	5.3295	19.635	1.815		4.15	3.35	12.6553	2.74998	15.4053	51.9196	8.35994	11.1649	4.23497	1.62524	3.49247	506.212	48.34	331.569	56.9488	55.6833	41.3828	558.131	56.7031	342.733	61.1838	57.3085	44.8753	470.809	41.3086	318.478	55.8543	37.6735	43.0603	15.6455
18	T0	06-Feb-08	1	220	0.04	600	84	136	0	0	220	18	97.5355	15.012	26.82	6.624	23.22	2.124		4.46	3.43	1.67092	14.7	16.3709	552.563	73.8528	511.168	50.47	90.6206	43.2964	36.6266	5.5	13.8352	4.3444	10.1091	3.96008	589.19	79.3501	525.003	54.8144	100.73	47.2565	491.654	64.3381	498.183	48.1904	77.5097	45.1325	16.5542
18	T1	13-May-08	1	157	0.04	500	58	99	124	0	33	31	167.488	34.72	38.75	10.819	33.17	3.193		4.01	3.42	14.4659	5.45851	19.9244	132.797	44.5915	62.723	11.1357	50.8646	17.6068	763.798	102.13	607.566	49.7626	61.7692	61.4799	896.595	146.72	670.289	60.8983	112.634	79.0867	729.107	112	631.539	50.0793	79.4639	75.8937	18.6805
18	T2	27-Aug-08	1	238	0.04	500	79	159	17	196	25	30.5	165.269	27.755	46.97	12.5965	32.94	3.05		3.5	3.43	12.7511	7.03942	19.7905	141.915	48.8536	40.2655	15.5571	84.473	37.3793	601.853	95.76	541.922	64.7757	52.9171	30.0926	743.767	144.614	582.188	80.3328	137.39	67.4719	578.499	116.859	535.218	67.7363	104.45	64.4219	22.2205
18	T3	18-Nov-08	1	233	0.04	550	76	157	0	208	25	26.5	144.431	27.03	40.81	10.4675	34.185	3.021		3.9	3.45	12.9661	6.62303	19.5892	123.983	46.4275	36.6254	12.1201	114.578	31.7243	446.035	51.86	378.611	42.5289	48.1043	30.2111	570.018	98.292	415.236	54.649	162.683	61.9354	425.587	71.262	374.426	44.1815	128.498	58.9144	25.338
18	T4	12-Feb-09	1	163	0.04	550	49	114	1	0	162	20	111.848	19.92	28	6.84	27	2.34		4.53	3.54	6.68048	11.3984	18.0789	338.166	46.8142	318.183	31.9045	87.9061	46.2106	140.023	15.03	61.26	14.4298	25.3858	17.9705	478.188	61.8453	379.443	46.3343	113.292	64.1811	366.34	41.9253	351.443	39.4943	86.2919	61.8411	23.39
19	T0	01-Feb-08	1	167	0.001	430	41	126	0	83	84	17.67	93.7934	20.4972	26.1516	8.05752	19.7904	1.96137		4.46	3.36	9.05978	6.36477	15.4245	101.366	29.6989	65.9245	10.0372	85.5505	14.9308	413.126	35.6	279.947	53.4527	29.8067	33.2494	514.492	65.3038	345.872	63.4898	115.357	48.1802	420.699	44.8066	319.72	55.4323	95.5667	46.2188	18.2303
19	T1	14-May-08	1	150	0.001	500	35	115	0	0	150	8.33	57.9021	7.5803	7.4137	9.8294	11.8286	1.0829		5.84	4.4	6.02262	4.62391	10.6465	105.513	34.2089	59.5888	12.9076	65.1853	16.5149	296.795	36.86	171.042	28.487	43.122	17.8872	402.307	71.0673	230.631	41.3946	108.307	34.402	344.405	63.487	223.218	31.5652	96.4787	33.3191	14.3925
19	T2	11-Aug-08	1	75	0.001	500	30	45	75	0	0	20	121.959	18.2	28.6	11.64	23.2	2.04		4.81	3.86	15.8089	1.19973	17.0086	27.6418	8.57807	8.57807	2.86736	24.7144	4.71494	662.708	65.45	488.494	67.0296	60.706	45.8457	690.349	74.0268	497.072	69.8969	85.4205	50.5606	568.39	55.8268	468.472	58.2569	62.2205	48.5206	17.6663
19	T3	05-Nov-08	1	190	0.001	500	62	128	190	0	0	25.7	140.883	27.756	39.064	9.0464	33.153	2.7756		4.41	3.47	17.8977	2.36929	20.267	50.7975	14.9976	16.2533	2.72468	36.487	15.5425	681.546	98.97	465.341	80.7188	84.2983	54.2301	732.343	113.972	481.594	83.4434	120.785	69.7726	591.46	86.216	442.53	74.397	87.6323	66.997	19.2373
19	T4	03-Feb-09	1	161	0.001	550	55	106	0	161	0	13.9	81.6872	14.178	18.487	4.9901	17.931	1.6541		5.03	3.72	12.336	1.80899	14.145	40.5214	8.01383	13.676	4.28731	36.3607	7.36259	513.178	59.34	397.22	67.1079	68.5883	42.6826	553.7	67.3501	410.896	71.3952	104.949	50.0452	472.013	53.1721	392.409	66.4051	87.018	48.3911	14.753
20	T0	12-Feb-08	1	122	0.001	550	54	68	30	46	46	21.7	106.615	17.0779	32.55	8.463	23.87	2.3219		3.92	3.11	15.6348	2.172	17.8068	56.9933	12.098	16.9416	5.1042	43.6572	13.5098	620.39	68.95	686.368	52.6893	50.3441	43.6211	677.383	81.0476	703.31	57.7935	94.0013	57.131	570.768	63.9697	670.76	49.3305	70.1313	54.8091	15.7392
20	T1	08-May-08	1	118	0.001	500	43	75	46	21	51	16.5	81.8483	15.015	18.81	4.1745	16.203	1.6335		4.18	3.14	4.28399	11.7023	15.9863	343.185	77.2322	201.379	37.5396	147.613	62.9173	88.4215	25.79	142.228	14.9939	15.5509	16.3648	431.606	103.022	343.607	52.5335	163.164	79.2821	349.758	88.0068	324.797	48.359	146.961	77.6486	18.9637
20	T2	08-Aug-08	1	119	0.001	500	46	73	25	84	10	22	114.692	20.02	30.58	8.756	21.868	2.222		4.34	3.3	6.38759	11.5314	17.919	336.756	71.699	314.583	38.1141	110.901	48.3979	236.085	32.96	208.235	17.6297	26.8279	14.8192	572.841	104.659	522.818	55.7439	137.729	63.2171	458.149	84.6389	492.238	46.9879	115.861	60.9951	20.0216
20	T3	14-Nov-08	1	131	0.001	500	38	93	29	57	45	26.5	133.547	27.03	40.28	10.176	32.33	2.9415		4.18	3.19	15.1607	5.4078	20.5685	146.227	36.773	30.5541	9.62588	81.117	36.6649	448.758	111.43	654.944	63.8267	77.9262	53.9723	594.985	148.205	685.498	73.4526	159.043	90.6371	461.438	121.175	645.218	63.2766	126.713	87.6956	22.4454
20	T4	18-Feb-09	1	134	0.001	550	16	118	40	69	25	20.5	99.7472	19.065	30.34	6.0885	23.575	2.1935		4.04	3.08	10.5228	5.4078	15.9306	146.227	36.773	30.5541	9.62588	81.117	36.6649	417.545	46.41	461.951	35.4618	33.8834	29.3586	563.771	83.1786	492.505	45.0877	115	66.0235	464.024	64.1136	462.165	38.9992	91.4254	63.83	17.6928
21	T0	13-Feb-08	1	251	0.001	650	98	153	100	106	45	26.5	138.57	27.56	40.81	8.798	27.295	2.703		3.95	3.31	1.93089	20.7637	22.6946	482.562	75.2543	347.745	44.1682	117.494	87.8061	67.5812	6.76	38.6178	5.79268	0	0	550.143	82.0125	386.363	49.9609	117.494	87.8061	411.573	54.4525	345.553	41.1629	90.1989	85.1031	25.1881
21	T1	01-May-08	1	259	0.001	500	94	165	96	80	83	28.4	157.927	22.7484	35.5	24.9352	30.956	3.0388		4.44	3.52	6.5874	14.7534	21.3408	373.554	76.3541	179.883	36.1951	133.758	71.8092	288.791	30.3	113.303	25.0321	95.5173	29.6433	662.346	106.656	293.186	61.2272	229.275	101.453	504.418	83.9077	257.686	36.292	198.319	98.4137	23.8436
21	T2	08-Aug-08	1	257	0.001	500	86	171	45	95	117	28.9	158.425	26.299	43.928	11.3866	28.8711	2.9767		4.07	3.47	5.12397	16.0167	21.1406	378.982	51.8439	198.201	30.6776	81.7286	48.5959	277.104	17.93	196.248	20.5471	18.7025	11.8364	656.086	69.7778	394.448	51.2247	100.431	60.4323	497.661	43.4788	350.52	39.8381	71.56	57.4556	24.147
21	T3	04-Nov-08	1	248	0.001	500	76	172	34	189	25	28.8	156.967	25.8624	44.064	8.064	32.256	3.2256		4.07	3.45	12.5599	10.2178	22.7776	269.503	48.6031	103.768	20.2822	36.7514	21.5674	132.632	42.83	164.534	18.3374	34.2885	18.3374	402.135	91.4323	268.302	38.6197	71.0399	39.9048	245.168	65.5699	224.238	30.5557	38.7839	36.6792	39.0334
21	T4	24-Feb-09	1	249	0.001	500	85	164	88	61	100	33.9	169.232	31.0524	52.206	9.492	36.612	3.39		3.79	3.16	2.761	23.0886	25.8496	443.117	93.7943	320.889	44.573	45.5831	43.0739	66.7058	8.61	75.0993	11.8171	17.0354	18.3055	509.823	102.409	395.988	56.3901	62.6185	61.3793	340.591	71.3562	343.782	46.8981	26.0065	57.9893	33.1943
22	T0	13-Feb-08	1	261	0.04	600	80	181	70	130	61	24.3	119.773	23.7897	35.478	11.6883	26.973	2.5515		4.07	3.12	14.6934	6.04303	20.7364	140.198	18.4917	31.0612	10.5149	39.8236	24.0513	376.15	51.13	174.851	48.782	103.294	42.6108	516.349	69.6246	205.912	59.2969	143.118	66.662	396.576	45.8349	170.434	47.6086	116.145	64.1105	23.1961
22	T1	13-May-08	1	245	0.04	500	75	170	66	119	60	20.7	106.607	16.974	25.254	7.5348	24.84	2.3598		4.32	3.26	1.79397	15.1165	16.9105	481.715	71.3908	241.269	37.5952	115.692	49.4301	99.314	8.59	19.016	5.84833	9.40039	7.15793	581.029	79.9839	260.286	43.4436	125.093	56.588	474.422	63.0099	235.032	35.9088	100.253	54.2282	18.3479
22	T2	27-Aug-08	1	242	0.04	500	71	171	65	120	57	25.8	138.171	23.478	36.894	10.6554	29.154	2.6058		3.96	3.39	9.83864	8.63522	18.4739	198.916	40.7425	71.881	17.8077	55.1218	24.5377	440.771	40.73	145.612	30.1062	54.0141	27.9417	639.687	81.4744	217.493	47.9139	109.136	52.4794	501.516	57.9964	180.599	37.2585	79.9819	49.8736	21.5997
22	T3	18-Nov-08	1	254	0.04	500	54	200	70	95	89	27	141.185	24.921	41.58	7.722	32.13	2.97		4.01	3.31	13.4092	6.35769	19.7669	163.774	24.1592	34.9673	12.9061	12.7154	12.0796	555.678	65.44	272.207	42.6413	93.5964	53.3687	719.452	89.5962	307.175	55.5475	106.312	65.4483	578.268	64.6752	265.595	47.8255	74.1818	62.4783	19.6239
22	T4	19-Feb-09	1	238	0.04	550	75	163	64	118	56	26	135.545	25.766	39.78	7.514	28.86	2.652		3.88	3.3	4.37942	16.1249	20.5043	413.6	60.2639	171.877	29.4335	24.1592	43.9983	154.155	13.18	49.9253	10.5982	29.78	22.0723	567.755	73.4459	221.803	40.0317	53.9392	66.0705	432.21	47.6799	182.023	32.5177	25.0792	63.4185	23.8738
23	T0	12-Feb-08	1	413	0.001	550	75	338	138	138	137	20.3	99.4155	20.706	29.435	7.2065	21.518	2.1518		3.6	3.1	7.65616	8.90918	16.5653	208.854	53.3084	79.3612	19.1506	83.1675	28.2815	278.684	35.1	219.349	20.4037	17.456	16.9201	487.539	88.4119	298.71	39.5543	100.624	45.2016	388.123	67.7059	269.275	32.3478	79.1055	43.0498	20.3913
23	T1	15-May-08	1	398	0.001	500	103	295	111	116	171	22.2	112.227	20.202	25.974	8.769	24.42	2.442		4.6	3.2	7.23571	9.83925	17.075	272.881	68.4777	90.7842	16.8116	68.0381	30.051	319.529	39.36	196.449	12.7348	28.7258	24.4567	592.409	107.84	287.234	29.5465	96.7639	54.5077	480.182	87.6379	261.26	20.7775	72.3439	52.0657	18.9442
23	T2	12-Aug-08	1	403	0.001	500	132	271	125	132	146	24	121.327	21.84	35.04	9.672	24.96	2.64		4.6	3.2	6.14859	11.0198	17.1683	337.985	68.69	183.095	29.6823	92.4884	26.8335	252.83	30.16	231.187	22.3809	21.889	17.9846	590.815	98.8488	414.281	52.0631	114.377	44.8181	469.488	77.0088	379.241	42.3911	89.4173	42.1781	20.5355
23	T3	03-Nov-08	1	443	0.001	500	45	398	149	124	170	25	126.382	21.3	35.5	7.05	27.5	2.775		3.95	3.2	11.9696	6.30278	18.2723	168.41	69.9608	38.0688	13.8031	123.534	34.2241	408.881	67.99	383.625	42.492	47.6988	33.6944	577.291	137.948	421.694	56.2951	171.233	67.9184	450.909	116.648	386.194	49.2451	143.733	65.1434	21.8923
23	T4	04-Feb-09	1	500	0.001	500	152	348	129	181	190	23	112.638	20.746	34.04	6.44	24.38	2.392		3.75	3.1	5.32987	12.238	17.5678	395.199	84.9097	310.027	42.7554	153.104	50.0446	160.749	22.49	156.432	25.157	24.7306	15.5366	555.947	107.402	466.459	67.9124	177.834	65.5811	443.309	86.6557	432.419	61.4724	153.454	63.1891	20.2606
24	T0	12-Feb-08	1	156	0.04	680	48	108	52	52	52	24.7	128.934	18.031	37.297	9.5836	26.923	2.6182				11.0232	11.7846	22.8078	269.616	47.5083	253.611	23.0632	32.78	22.968	377.435	50.38	276.683	35.8255	105.492	47.2896	647.052	97.8845	530.294	58.8887	138.272	70.2576	518.118	79.8535	492.997	49.3051	111.349	67.6394	19.9264
24	T1	08-May-08	1	156	0.04	500	53	103	35	38	83	23	120.06	16.399	26.68	11.017	27.6	2.553				8.26611	9.39508	17.6612	255.047	42.6739	105.667	19.7098	31.3346	27.8362	320.064	42.49	219.052	27.6915	57.2841	33.0644	575.111	85.1617	324.719	47.4012	88.6187	60.9007	455.051	68.7627	298.039	36.3842	61.0187	58.3477	20.876
24	T2	07-Aug-08	1	160	0.04	500	32	128	37	31	92	23.8	135.355	21.658	36.176	3.7842	26.656	2.4038		3.96	3.6	4.97169	12.8232	17.7949	350.627	61.8559	203.452	30.9335	39.4094	29.9388	220.345	21.97	183.952	18.1964	14.567	7.01008	570.972	83.8308	387.404	49.1298	53.9765	36.9488	435.617	62.1728	351.228	45.3456	27.3205	34.545	23.7061
24	T3	13-Nov-08	1	157	0.04	600	69	88	29	90	38	28.1	146.682	22.6486	42.712	6.4911	31.472	3.091				11.9192	7.65446	19.5737	200.853	57.2553	49.3713	20.2843	43.4773	29.0869	564.496	86.53	351.618	43.0285	125.152	46.6043	765.349	143.789	400.989	63.3128	168.629	75.6912	618.667	121.14	358.277	56.8217	137.157	72.6002	19.1654
24	T4	24-Feb-09	1	148	0.04	500	72	76	16	112	20	25	130.5	25.5	37.25	7.125	32.25	3				0.571034	18.7211	19.2921	328.247	83.7203	160.81	30.8425	63.6516	49.1507	27.0442	4.15	16.8455	2.06143	5.99585	2.23274	355.291	87.866	177.655	32.904	69.6475	51.3834	224.791	62.366	140.405	25.779	37.3975	48.3834	36.7304
25	T0	21-Feb-08	1	46	0.001	550	9	37	20	11	15	22.7	109.376	14.3464	33.142	7.6726	23.608	2.2473		3.95	3.05	12.5201	6.5949	19.115	165.664	37.3271	54.6058	15.6959	150.364	24.2692	300.484	61.54	316.134	27.6069	60.9731	48.3904	466.147	98.8637	370.74	43.3028	211.337	72.6596	356.771	84.5173	337.598	35.6302	187.729	70.4123	23.4638
25	T1	16-May-08	1	43	0.001	500	7	36	16	14	13	24.2	114.692	22.022	30.008	6.9212	25.41	2.3958		3.95	3	5.93321	13.1816	19.1148	320.351	78.3517	139.98	29.8769	201.503	38.5335	245.872	31.33	156.637	24.3262	34.1753	24.4745	566.223	109.679	296.616	54.2031	235.678	63.008	451.531	87.657	266.608	47.2819	210.268	60.6122	20.2556
25	T2	14-Aug-08	1	55	0.001	500	11	44	15	18	22	25	134.281	22.75	38.5	10.575	17.7	2.25		4	3.4	9.55147	8.33902	17.8905	206.102	62.617	84.056	19.94	124.72	47.4546	357.607	42.7	262.666	30.5647	55.9716	28.8455	563.709	105.312	346.722	50.5047	180.691	76.3001	429.428	82.5621	308.222	39.9297	162.991	74.0501	23.821
25	T3	06-Nov-08	1	45	0.001	600	15	30	12	17	16	26.2	132.449	24.3922	40.348	7.86	28.296	2.7248		3.7	3.2	16.5031	5.09519	21.5983	105.165	26.9535	34.6473	10.9037	94.261	15.7951	421.16	51.9	400.201	39.8551	87.3016	55.5331	526.325	78.8559	434.848	50.7588	181.563	71.3282	393.876	54.4637	394.5	42.8988	153.267	68.6034	25.1648
25	T4	05-Mar-09	1	58	0.001	500	19	39	23	20	15	27.9	141.043	25.4727	41.85	8.7048	29.016	2.8179		4	3.2	16.5942	4.04221	20.6364	86.665	21.2216	29.306	8.97371	80.0358	14.6328	643.057	65.12	382.329	56.4201	153.728	75.3706	729.721	86.337	411.635	65.3938	233.764	90.0034	588.679	60.8643	369.785	56.689	204.748	87.1855	19.3283
26	T0	08-Feb-08	1	94	0.04	600	23	71	15	16	63	21.04	103.04	12.1401	27.7728	7.21672	19.2306	1.8936		4	3.1	11.0651	6.9712	18.0363	161.785	37.7282	78.7018	14.6908	78.9882	18.4854	413.391	54.66	433.751	40.6088	31.3695	33.2505	575.176	92.3896	512.452	55.2996	110.358	51.7359	472.137	80.2495	484.68	48.0829	91.1271	49.8423	17.9144
26	T1	18-May-08	1	95	0.04	500	30	65	40	25	30	19.42	93.5719	17.6722	23.4982	16.274	16.3905	1.88374		4.25	3.05	7.41182	8.84186	16.2537	208.563	54.4915	146.939	18.8363	29.3615	28.7763	333.828	42.73	294.249	31.0555	35.132	26.8679	542.391	97.2206	441.188	49.8918	64.4935	55.6442	448.82	79.5484	417.69	33.6179	48.103	53.7604	17.2517
26	T2	22-Aug-08	1	93	0.04	500	23	70	19	64	10	25.2	131.374	22.932	38.052	13.9356	28.224	2.4696		3.8	3.3	8.68981	11.0234	19.7132	187.999	43.8988	133.238	24.599	105.309	46.3791	362.191	49.31	221.156	35.1503	64.5653	19.3348	550.19	93.2134	354.393	59.7493	169.874	65.7139	418.816	70.2814	316.341	45.8137	141.65	63.2443	23.878
26	T3	10-Nov-08	1	111	0.04	500	26	85	43	26	42	23	110.821	17.434	35.42	7.613	21.597	2.277	257.6	3.9	3.05	11.4514	7.53082	18.9823	132.587	35.0968	71.9365	15.5182	78.7593	36.186	324.305	46.38	313.77	29.6592	62.4104	37.3317	456.892	81.4751	385.706	45.1774	141.17	73.5177	346.071	64.0411	350.286	37.5644	119.573	71.2407	24.2555
26	T4	06-Mar-09	1	104	0.04	500	26	78	17	69	18	24.5	123.855	23.8875	36.015	7.693	28.91	2.597		4.1	3.2	5.71286	13.4943	19.2072	369.5	58.9742	215.063	35.7442	172.444	68.6732	210.69	28.76	147.677	19.9379	28.2787	23.9083	580.191	87.7384	362.741	55.682	200.723	92.5816	456.336	63.8509	326.726	47.989	171.813	89.9846	21.3472
27	T0	29-Feb-08	1	164	0.001	550	68	96	67	55	42	15.9	77.6161	16.059	23.85	4.134	16.377	1.6059		3.7	3.09	15.1	2.47954	17.5796	54.7483	9.94296	11.753	4.36399	4.68633	3.66972	288.713	60.1	313.326	35.9381	71.1212	39.0336	343.461	70.0411	325.079	40.3021	75.8075	42.7033	265.845	53.9821	301.229	36.1681	59.4305	41.0974	22.5982
27	T1	27-May-08	1	165	0.001	500	50	115	50	50	65	17.6	89.5292	14.5552	21.824	7.0048	18.128	1.7776		3.94	3.22	15.0955	1.23839	16.3339	24.7677	5.77088	8.09905	2.71207	3.17027	2.03095	481.849	104.61	413.617	51.8531	124.462	58.8725	506.616	110.383	421.716	54.5651	127.633	60.9034	417.087	95.8276	399.892	47.5603	109.505	59.1258	17.672
27	T2	01-Sep-08	1	185	0.001	500	70	115	70	55	60	18.2	95.004	16.562	27.664	10.7562	18.382	1.7108				8.80122	7.6177	16.4189	92.719	18.7605	124.249	8.16382	19.0077	12.2632	370.356	50.17	239.833	35.0729	87.7922	28.736	463.075	68.9275	364.082	43.2367	106.8	40.9992	368.071	52.3655	336.418	32.4805	88.4179	39.2884	20.5159
27	T3	21-Nov-08	1	190	0.001	550	100	90	45	80	65	18.5	96.57	17.501	29.785	5.994	21.09	1.961				14.6682	2.72053	17.3887	40.4815	10.2292	16.4592	4.76093	7.31823	4.6249	489.332	73.34	382.84	51.8521	104.071	53.2456	529.813	83.5703	399.3	56.6131	111.389	57.8705	433.243	66.0693	369.515	50.6191	90.2992	55.9095	18.2272
27	T4	02-Mar-09	1	180	0.001	500	110	70	40	115	25	17	88.74	17.34	26.52	5.61	20.91	1.802				9.42162	6.72256	16.1442	141.725	21.9827	90.2845	11.2293	33.5904	16.8288	296.969	44.23	250.615	26.569	51.6305	29.8194	438.694	66.2172	340.9	37.7983	85.2209	46.6482	349.954	48.8772	314.38	32.1883	64.3109	44.8462	20.2282
28	T0	08-Feb-08	1	543	0.04	525	110	433	0	518	25	17.3	91.0095	6.574	25.777	6.6778	19.722	1.7819		4.01	3.33	0	18.2676	18.2676	306.863	45.1703	344.873	42.5328	167.112	51.0156	0	0	0	0	0	0	306.863	45.1703	344.873	42.5328	167.112	51.0156	215.854	38.5963	319.096	35.855	147.39	49.2337	29.658
28	T1	08-May-08	1	253	0.04	500	40	213	16	0	237	13.75	76.0269	12.5125	14.4375	2.86	15.5375	1.52625		5.01	3.5	0.250091	14.2844	14.5345	297.783	63.2049	240.62	31.2701	79.4936	33.0367	8.08295	0.85	6.00219	0.775283	1.25046	0.500183	305.866	64.0552	246.622	32.0454	80.7441	33.5369	229.839	51.5427	232.184	29.1854	65.2066	32.0107	24.8563
28	T2	14-Aug-08	1	534	0.04	500	100	434	500	22	12	25.8	133.687	23.478	38.442	15.2478	28.896	2.4768		3.72	3.28	10.8818	7.71223	18.5941	134.523	24.8826	79.7536	16.3291	38.4618	17.9774	522.328	56.59	409.157	45.8125	45.0508	25.8987	656.851	81.4681	488.91	62.1416	83.5126	43.8761	523.164	57.9901	450.468	46.8938	54.6166	41.3993	20.3527
28	T3	13-Nov-08	1	556	0.04	600	130	426	50	506	0	25.78	131.955	23.8207	40.2168	7.83712	30.1626	2.65534		3.56	3.24	9.84667	10.6331	20.4797	239.59	40.1235	353.672	24.4828	66.2979	24.0759	349.754	44.01	47.1655	22.6473	64.988	25.6998	589.344	84.1381	400.838	47.1302	131.286	49.7757	457.389	60.3174	360.621	39.293	101.123	47.1204	22.3901
28	T4	04-Mar-09	1	528	0.04	550	110	418	6	372	150	15.2	86.4455	14.5616	21.584	5.0464	19.608	1.7784		4.9	3.6	8.4155	7.76717	16.1827	184.857	27.4402	217.922	15.8862	39.2854	16.1978	211.397	28.11	108.097	27.2241	57.4779	21.8803	396.254	55.548	326.02	43.1104	96.7633	38.0781	309.809	40.9864	304.436	38.064	77.1553	36.2997	21.8157
29	T0	07-Jan-08	1	240	0.04	600	75	165	120	116	4	31.9	167.311	35.09	48.807	12.4091	34.452	3.2538		3.77	3.32	13.5775	11.1334	24.7109	338.295	55.3094	154.8	27.4035	32.0337	21.8745	449.687	40.73	487.433	54.0385	59.0622	48.7433	787.982	96.042	642.232	81.442	91.0959	70.6177	620.671	60.952	593.425	69.0329	56.6439	67.3639	21.2329
29	T0	07-Jan-08	2	240	0.04	600	75	165	120	116	4	31.9	167.311	35.09	48.807	12.4091	34.452	3.2538		3.77	3.32	13.5775	11.1334	24.7109	338.295	55.3094	154.8	27.4035	32.0337	21.8745	449.687	40.73	487.433	54.0385	59.0622	48.7433	787.982	96.042	642.232	81.442	91.0959	70.6177	620.671	60.952	593.425	69.0329	56.6439	67.3639	21.2329
29	T1	09-May-08	1	249	0.04	500	63	186	75	50	124	31	167.978	21.39	37.2	11.439	35.96	3.379		3.92	3.43	6.72314	15.7718	22.4949	460.686	67.711	182.731	39.9551	117.663	46.7168	309.802	34.36	223.208	30.3214	32.0021	21.1107	770.489	102.066	405.939	70.2765	149.665	67.8274	602.511	80.6762	368.739	58.8375	113.705	64.4484	21.8015
29	T1	09-May-08	7	249	0.04	500	63	186	75	50	124	31	167.978	21.39	37.2	11.439	35.96	3.379		3.92	3.43	6.72314	15.7718	22.4949	460.686	67.711	182.731	39.9551	117.663	46.7168	309.802	34.36	223.208	30.3214	32.0021	21.1107	770.489	102.066	405.939	70.2765	149.665	67.8274	602.511	80.6762	368.739	58.8375	113.705	64.4484	21.8015
29	T2	15-Aug-08	1	261	0.04	500	70	191	90	111	60	35	189.652	31.85	50.4	23.485	38.5	3.57		3.39	3.43	11.6563	13.5828	25.2391	408.65	63.4262	158.892	34.1927	97.3679	38.9034	574.425	79.03	435.947	62.1283	45.5763	30.4231	983.074	142.456	594.839	96.321	142.944	69.3265	793.422	110.606	544.439	72.836	104.444	65.7565	19.2918
29	T2	15-Aug-08	2	260	0.04	500	70	190	90	110	60	35	189.652	31.85	50.4	23.485	38.5	3.57		3.39	3.43	11.6569	13.5828	25.2397	408.65	63.4262	158.892	34.1927	97.3679	38.9034	574.453	79.03	435.969	62.1313	45.5785	30.4245	983.102	142.46	594.861	96.324	142.946	69.328	793.45	110.61	544.461	72.839	104.446	65.758	19.2912
29	T3	08-Dec-08	1	315	0.04	550	90	225	105	105	105	36	185.972	33.228	57.6	9.72	42.84	3.996		3.46	3.27	17.3182	11.3095	28.6277	307.678	56.0924	116.014	23.4052	88.3889	36.7918	313.113	72.56	375.805	34.9828	68.0606	29.9605	620.791	128.656	491.819	58.388	156.449	66.7523	434.82	95.4277	434.219	48.668	113.609	62.7563	29.9572
29	T3	08-Dec-08	8	315	0.04	550	90	225	105	105	105	36	185.972	33.228	57.6	9.72	42.84	3.996		3.46	3.27	17.3182	11.3095	28.6277	307.678	56.0924	116.014	23.4052	88.3889	36.7918	313.113	72.56	375.805	34.9828	68.0606	29.9605	620.791	128.656	491.819	58.388	156.449	66.7523	434.82	95.4277	434.219	48.668	113.609	62.7563	29.9572
29	T4	13-Mar-09	1	291	0.04	550	87	204	50	141	100	34	180.474	33.524	51	11.628	39.1	3.74		4.1	3.36	5.31632	20.4885	25.8048	651.972	94.4759	353.678	60.3703	112.367	63.8741	139.5	11	78.15	13.3971	22.9665	15.311	791.472	105.481	431.827	73.7674	135.333	79.1851	610.998	71.9567	380.827	62.1394	96.2335	75.4451	22.8023
29	T4	13-Mar-09	2	292	0.04	550	88	204	50	142	100	34	180.474	33.524	51	11.628	39.1	3.74		4.1	3.36	5.31684	20.4885	25.8053	651.972	94.4759	353.678	60.3703	112.367	63.8741	139.514	11.01	78.1576	13.3984	22.9688	15.3125	791.486	105.482	431.835	73.7687	135.336	79.1866	611.012	71.9578	380.835	62.1407	96.2357	75.4466	22.8019
30	T0	08-Jan-08	1	146	0.04	455	31	115	0	145	1	18.73	99.124	16.5011	27.9077	5.22567	19.6665	1.85427		4.28	3.35	8.82707	7.89523	16.7223	174.168	34.0489	121.459	22.2316	139.319	22.9696	151.119	25.42	148.295	21.8029	56.2284	18.0072	325.287	59.4708	269.754	44.0344	195.548	40.9769	226.163	42.9697	241.846	38.8088	175.881	39.1226	30.4728
30	T1	08-May-08	1	125	0.04	500	34	91	1	124	0	12.58	77.7058	10.5924	14.9702	2.69212	14.5928	1.52218		5.07	3.91	0.0359112	15.2839	15.3198	275.46	66.1074	206.846	38.615	175.219	40.9134	1.21236	0.17	0.93369	0.151904	0.369885	0.0833139	276.672	66.2809	207.78	38.7669	175.589	40.9967	198.966	55.6885	192.81	36.0748	160.996	39.4745	28.0859
30	T3	12-Nov-08	1	146	0.04	500	35	111	139	0	7	25.2	124.209	24.0156	42.084	7.1064	29.988	2.7216		4.14	3.12	20.114	1.76804	21.8821	31.9662	11.7928	8.07995	3.21784	35.0072	8.71645	379.753	104.79	368.087	64.5661	118.271	40.6304	411.719	116.587	376.167	67.7839	153.278	49.3468	287.511	92.5714	334.083	60.6775	123.29	46.6252	30.1683
30	T4	23-Feb-09	1	139	0.04	500	32	107	0	136	3	20	112.164	21.2	31.4	6.98	24.4	2.36		4.53	3.55	10.1432	8.69979	18.843	237.704	37.0526	185.587	26.6497	119.606	34.6622	202.864	20.89	175.477	25.358	46.3544	22.4164	440.568	57.9476	361.064	52.0077	165.961	57.0787	328.404	36.7476	329.664	45.0277	141.561	54.7187	25.459
31	T0	09-Jan-08	1	139	0.04	475	39	100	0	20	119	21.3	114.744	18.8292	31.95	9.4572	24.708	2.2791		4.22	3.41	4.64776	12.6921	17.3398	339.728	52.6796	223.974	32.2827	35.3645	21.7095	121.214	14.73	131.532	23.9825	25.6557	13.3856	460.942	67.4131	355.506	56.2651	61.0202	35.0951	346.198	48.5839	323.556	46.8079	36.3122	32.816	24.8934
31	T1	07-May-08	1	71	0.04	500	29	42	60	0	11	24.5	129.66	22.295	31.115	14.5775	29.155	2.45		3.72	3.35	10.5673	8.78923	19.3566	196.388	41.0085	173.995	19.4273	29.3722	17.3621	385.496	51.57	337.097	32.1246	54.316	20.6063	581.884	92.577	511.093	51.552	83.6882	37.9684	452.223	70.282	479.978	36.9745	54.5332	35.5184	22.2829
31	T2	13-Aug-08	1	153	0.04	500	34	119	1	152	0	26.1	140.19	23.751	40.977	12.7629	29.754	2.6361		3.61	3.4	11.7168	7.64681	19.3637	141.556	22.7851	49.2004	12.3878	8.6983	9.66127	539.912	61.75	510.854	42.415	30.6981	267.156	681.468	84.5329	560.055	54.8028	39.3964	276.817	541.279	60.7819	519.078	42.0399	9.64243	274.181	20.5717
31	T3	28-Nov-08	1	140	0.04	500	34	106	0	140	0	20.92	117.324	23.012	33.2628	7.38476	25.9408	2.3012		3.51	3.55	7.44245	9.79616	17.2386	247.146	42.0797	208.972	28.2871	26.3131	17.0294	266.737	34.46	265.696	28.2813	40.4125	19.3504	513.884	76.5383	474.668	56.5684	66.7256	36.3798	396.56	53.5263	441.405	49.1837	40.7848	34.0786	22.8308
31	T4	26-Feb-09	1	98	0.04	500	21	77	0	0	98	16	90.9953	14.128	21.12	4.816	18.56	1.76		4.8	3.6	1.13712	13.9524	15.0895	354.75	54.8558	244.711	33.4694	55.0349	28.4711	40.7545	5.26	40.5953	4.32106	6.17457	2.95652	395.504	60.1207	285.307	37.7904	61.2095	31.4276	304.509	45.9927	264.187	32.9744	42.6495	29.6676	23.0074
32	T0	04-Feb-08	1	455	0.001	550	55	400	0	337	118	25.5	134.953	22.542	37.995	9.1545	28.305	2.5755		4.1	3.35	1.06506	19.2376	20.3026	550.453	81.4751	356.168	69.2034	97.4947	61.861	48.9075	4.26	18.319	5.35724	9.89439	4.05787	599.361	85.7353	374.487	74.5607	107.389	65.9189	464.408	63.1933	336.492	65.4062	79.0841	63.3434	22.5161
32	T1	05-May-08	1	585	0.001	500	150	435	210	0	375	24.8	143.002	24.2048	29.512	19.2944	29.264	2.728		4.45	3.65	4.39287	13.6885	18.0814	361.085	62.0066	156.631	35.3341	30.8654	28.7959	239.675	34.4	123	19.4604	21.569	16.1658	600.76	96.4028	279.632	54.7945	52.4344	44.9617	457.759	72.198	250.12	35.5001	23.1704	42.2337	23.8034
32	T2	11-Aug-08	1	415	0.001	500	149	266	20	290	105	24	128.91	21.84	34.56	16.632	26.4	2.688		4.55	3.4	5.24126	12.679	17.9203	375.712	61.4988	163.95	36.0792	54.0965	40.1002	274.642	29.88	245.291	19.0258	15.75	11.3735	650.354	91.374	409.241	55.105	69.8465	51.4738	521.444	69.534	374.681	38.473	43.4465	48.7858	19.8215
32	T3	26-Nov-08	1	660	0.001	550	230	430	330	290	40	24	128.91	23.712	38.4	9.192	28.32	2.544		4.1	3.4	0	20.8464	20.8464	458.536	155.281	275.437	71.7761	98.3504	55.8361	0	0	0	0	0	0	458.536	155.281	275.437	71.7761	98.3504	55.8361	329.626	131.569	237.037	62.5841	70.0304	53.2921	28.1134
32	T4	03-Feb-09	1	623	0.001	500	230	393	0	523	100	22	114.84	21.032	33.88	5.962	23.98	2.112					15.2421	15.2421	326.757	43.3701	189.079	30.2838	69.3696	39.3989	0	0	0	0	0	0	326.757	43.3701	189.079	30.2838	69.3696	39.3989	211.917	22.3381	155.199	24.3218	45.3896	37.2869	35.1454
33	T0	20-Feb-08	1	163	0.001	575	14	149	40	101	22	20.1	98.436	14.3916	30.351	6.5325	22.713	2.0502		3.88	3.1	0	21.2906	21.2906	426.613	47.5417	322.745	44.9544	49.5511	42.4591	0	0	0	0	0	0	426.613	47.5417	322.745	44.9544	49.5511	42.4591	328.177	33.1501	292.394	38.4219	26.8381	40.4089	23.0738
33	T1	21-May-08	1	148	0.001	500	16	132	8	0	140	17.5	92.891	12.53	19.6	5.32	18.2	1.82		4.61	3.36	3.29599	12.9646	16.2606	282.403	39.7043	154.288	34.0836	55.9614	39.5834	131.84	19.68	110.745	10.1517	12.7885	6.39423	414.242	59.3814	265.034	44.2353	68.7499	45.9777	321.351	46.8514	245.434	38.9153	50.5499	44.1577	22.4243
33	T2	12-Aug-08	1	126	0.001	500	15	111	0	94	32	24.482	136.14	22.2786	34.5196	12.1676	25.4613	2.42372		3.66	3.52	9.90607	6.53989	16.446	150.679	22.4318	35.8386	15.8265	9.74444	19.7505	453.302	58.45	380.393	43.1905	37.7421	24.0717	603.981	80.8776	416.232	59.017	47.4866	43.8222	467.841	58.599	381.712	46.8495	22.0253	41.3985	22.5405
33	T3	26-Nov-08	1	182	0.001	550	30	152	120	22	40	23.8	121.444	23.8	37.604	8.5918	27.608	2.618		4.55	3.23	3.20648	14.6868	17.8933	336.557	63.9859	148.888	35.4171	65.2724	63.8197	121.59	12.92	87.8577	10.9662	13.8199	10.6776	458.147	76.9081	236.745	46.3832	79.0923	74.4973	336.703	53.1081	199.141	37.7914	51.4843	71.8793	26.5076
33	T4	03-Feb-09	1	153	0.001	550	26	127	0	153	0	20	96.0506	21.8	31.4	6.92	25.4	2.28		4.09	3.04		19.9213	19.9213	453.668	65.6877	281.929	40.0171	53.281	49.2703	0	0	0	0	0	0	453.668	65.6877	281.929	40.0171	53.281	49.2703	357.617	43.8877	250.529	33.0971	27.881	46.9903	21.172
34	T0	20-Feb-08	1	203	0.001	500	45	158	2	185	16	21	107.82	16.674	31.92	8.148	23.94	2.184		4.06	3.25	0.510936	17.013	17.524	384.227	54.4872	303.611	56.3206	72.5074	40.954	20.7644	1.26	12.4158	2.43717	2.44738	2.71307	404.991	55.7492	316.027	58.7578	74.9548	43.6671	297.171	39.0752	284.107	50.6098	51.0148	41.4831	26.6228
34	T1	21-May-08	1	240	0.001	500	54	186	45	0	195	17.7	95.6303	16.107	19.293	6.8676	18.939	1.8408		4.7	3.42	1.38471	14.5515	15.9362	416.164	63.0104	258.678	36.5778	95.8111	44.1886	68.0169	7.16	51.7881	5.4696	9.09754	4.37568	484.181	70.1693	310.466	42.0474	104.909	48.5643	388.551	54.0623	291.173	35.1798	85.9697	46.7235	19.7509
34	T2	12-Aug-08	1	160	0.001	500	25	135	25	85	50	22	127.551	20.02	33	12.408	26.18	2.376		4.23	3.67	8.59862	8.0509	16.6495	194.056	24.5207	85.0424	17.493	31.2888	21.8438	349.448	42.82	275.156	32.2448	31.471	19.8628	543.504	67.3418	360.198	49.7378	62.7598	41.7066	415.953	47.3218	327.198	37.3298	36.5798	39.3306	23.4683
34	T3	27-Nov-08	1	249	0.001	550	37	212	40	209	0	24	115.64	23.472	36.96	7.344	27.36	2.472		4.2	3.05	7.48586	12.0114	19.4973	257.438	37.6797	191.648	23.8943	55.7855	32.2029	249.13	30.92	192.387	29.12	29.7189	17.2175	506.568	68.5963	384.035	53.0143	85.5043	49.4204	390.928	45.1243	347.075	45.6703	58.1443	46.9484	22.8281
34	T4	11-Feb-09	1	221	0.001	500	35	186	0	192	29	20	108.373	18	30.4	5.8	21	2.08		4.49	3.43		18.7926	18.7926	497.188	59.4114	398.857	47.9578	81.6038	54.8186	0	0	0	0	0	0	497.188	59.4114	398.857	47.9578	81.6038	54.8186	388.815	41.4114	368.457	42.1578	60.6038	52.7386	21.7972
36	T0	27-Feb-08	1	850	0.001	600	100	750	400	0	450	21.2	115.545	19.5888	30.316	7.844	24.168	2.3532		4	3.45	7.14349	10.0212	17.1647	336.123	53.3318	88.8522	27.3786	85.835	37.9341	300.598	25.72	207.875	29.2169	60.7911	20.9304	636.721	79.0484	296.728	56.5954	146.626	58.8645	521.176	59.4596	266.412	48.7514	122.458	56.5113	18.1469
36	T1	04-Jun-08	1	1350	0.001	600	20	1330	850	0	500	28	137.125	29.4	34.44	9.688	30.52	2.884		3.65	3.1	22.4895		22.4895	0	0	0	0	0	0	787.132	78.71	449.79	67.4684	0	0	787.132	78.7132	449.79	67.4684	0	0	650.007	49.3132	415.35	57.7804	-30.52	-2.884	17.4208
36	T2	21-Aug-08	1	1300	0.001	500	30	1270	0	500	800	28	152.607	25.48	38.92	10.864	26.572	2.66		3.32	3.45	9.01802	9.74434	18.7624	290.662	46.5928	95.1671	31.0281	23.363	23.4551	458.837	66.82	330.06	35.1703	76.7434	17.2244	749.499	113.416	425.227	66.1984	100.106	40.6796	596.892	87.9364	386.307	55.3344	73.5344	38.0196	20.3612
36	T3	26-Nov-08	1	900	0.001	600	30	870	0	900	0	27	145.877	25.704	37.53	9.18	29.7	2.835		3.57	3.42	7.24401	13.1435	20.3875	407.446	57.5931	117.479	35.0614	53.7626	29.3531	235.286	32.53	189.793	26.8753	63.0229	15.9368	642.732	90.1187	307.272	61.9367	116.786	45.2899	496.855	64.4147	269.742	52.7567	87.0855	42.4549	22.6964
36	T3	26-Nov-08	6	300	0.001	600	10	290	0	300	0	27	145.877	25.704	37.53	9.18	29.7	2.835		3.57	3.42	9.21008	10.74	19.9501	321.531	49.1888	59.7391	27.5415	30.4392	22.5371	340.405	39.51	205.385	27.9987	82.6145	24.9593	661.936	88.7001	265.124	55.5402	113.054	47.4964	516.059	62.9961	227.594	46.3602	83.3537	44.6614	22.0379
36	T4	23-Mar-09	1	1200	0.001	500	120	1080	700	300	200	30	156.6	28.17	44.4	7.56	30.9	3.12				0.657127	19.4634	20.1205	531.569	78.9553	256.641	41.7678	61.2947	43.6483	25.2337	3.05	14.3254	2.06338	3.6142	1.82681	556.803	82.0044	270.967	43.8312	64.9089	45.4751	400.203	53.8344	226.567	36.2712	34.0089	42.3551	28.1248
37	T0	12-Feb-08	1	87	0.04	550	19	68	29	29	29	15	78.3	14.43	19.05	4.575	18.9	1.71				7.91264	8.15348	16.0661	110.133	24.6767	74.4581	10.9217	11.7294	12.1192	307.643	42.1	264.282	29.7515	68.4443	31.6506	417.777	66.772	338.74	40.6732	80.1738	43.7698	339.477	52.342	319.69	36.0982	61.2738	42.0598	18.7421
37	T0	12-Feb-08	7	86	0.04	550	12	74	28	29	29	15	78.3	12.45	19.8	4.635	18.45	1.695				8.03883	8.15348	16.1923	110.133	24.6767	74.4581	10.9217	11.7294	12.1192	313.836	37.78	211.421	31.1103	69.8574	30.226	423.969	62.4592	285.879	42.0319	81.5868	42.3452	345.669	50.0092	266.079	37.3969	63.1368	40.6502	18.4683
37	T1	11-Jun-08	1	119	0.04	500	23	96	48	23	48	14.6	76.212	13.286	17.082	3.7522	18.542	1.752				5.73874	9.4865	15.2252	166.334	40.2092	157.579	14.8848	42.9181	19.2292	314.024	27.55	225.533	24.2749	25.3079	13.4287	480.358	67.7552	383.111	39.1597	68.2259	32.6578	404.146	54.4692	366.029	35.4075	49.6839	30.9058	15.8657
37	T1	11-Jun-08	8	30	0.04	500	6	24	12	6	12	14.6	76.212	9.6506	15.184	6.9058	14.2058	1.4746				5.73973	9.4865	15.2262	166.334	40.2092	157.579	14.8848	42.9181	19.2292	314.078	27.55	225.571	24.279	25.3122	13.431	480.412	67.7599	383.15	39.1638	68.2303	32.6601	404.2	58.1093	367.966	32.258	54.0245	31.1855	15.8639
37	T2	14-Aug-08	1	142	0.04	500	60	82	40	22	80	18	109.479	16.38	23.76	9.72	22.5	1.872		4.93	3.85	7.40147	8.49929	15.9008	167.491	52.6301	49.3652	13.179	38.6875	5.05902	405.009	35.53	290.878	31.3082	32.6405	17.3194	572.5	88.1572	340.243	44.4873	71.328	22.3785	463.021	71.7772	316.483	34.7673	48.828	20.5065	19.1229
37	T3	04-Dec-08	1	163	0.04	550	50	113	30	103	30	18	106.066	19.44	26.82	7.29	24.84	2.16		4.59	3.73	9.9631	8.08095	18.044	169.12	55.2441	94.5084	17.7821	113.752	40.7504	270.996	31.08	241.107	27.5978	60.7749	26.8007	440.117	86.329	335.615	45.3799	174.527	67.5511	334.05	66.889	308.795	38.0899	149.687	65.3911	24.0996
37	T4	10-Feb-09	1	166	0.04	550	60	106	30	121	15	18	93.96	16.866	25.02	6.03	23.22	2.07				9.56425	8.69359	18.2578	225.2	45.3906	118.494	18.4959	35.8076	19.4036	318.298	36.82	237.194	23.2411	82.2526	27.7363	543.499	82.213	355.688	41.7371	118.06	47.1399	449.539	65.347	330.668	35.7071	94.8402	45.0699	17.288
38	T0	13-Feb-08	1	278	0.001	600	79	199	75	64	139	22.3	112.733	21.8986	31.22	6.0879	25.645	2.3638		3.95	3.2	12.4997	7.13132	19.6311	203.453	36.9992	91.0971	17.1548	67.3023	32.8545	403.992	54.87	247.495	43.9991	102.748	47.124	607.444	91.873	338.592	61.1539	170.05	79.9785	494.711	69.9744	307.372	55.066	144.405	77.6147	18.5586
38	T1	06-Jun-08	1	294	0.001	500	77	217	92	72	130	24	121.327	21.84	29.04	4.152	24.72	2.496		3.9	3.2	6.94263	10.8521	17.7948	330.066	56.0032	137.799	25.3925	85.1197	36.758	315.473	53.74	252.018	21.7304	50.4035	18.1897	645.54	109.739	389.817	47.123	135.523	54.9477	524.213	87.8992	360.777	42.971	110.803	52.4517	18.7947
38	T2	18-Aug-08	1	318	0.001	500	93	225	78	208	32	26.5	129.779	24.115	38.425	9.4075	27.56	2.756		4.4	3.1	8.83437	11.6207	20.4551	249.919	62.4564	184.899	23.5758	74.9668	42.1757	332.172	59.81	256.197	21.9092	47.0872	25.5313	582.091	122.265	441.096	45.4851	122.054	67.7071	452.313	98.1501	402.671	36.0776	94.4941	64.9511	22.2953
38	T3	03-Dec-08	1	326	0.001	600	84	242	74	203	49	28.7	140.553	28.1834	44.198	10.0163	33.292	3.0996		4.25	3.1	14.233	9.22085	23.4539	242.033	49.097	120.129	19.8261	91.4494	46.258	393.97	53.66	294.624	53.6586	111.729	37.0059	636.004	102.756	414.752	73.4847	203.179	83.2639	495.451	74.5722	370.554	63.4684	169.887	80.1643	22.0994
38	T4	12-Feb-09	1	323	0.001	550	92	231	96	159	68	28	141.548	26.152	40.32	7.448	30.24	2.828		3.95	3.2	12.4133	10.6814	23.0947	225.482	56.8682	134.32	18.3875	96.2303	53.4658	337.642	36.12	229.646	35.1297	86.8933	27.1852	563.125	92.991	363.966	53.5172	183.124	80.651	421.576	66.839	323.646	46.0692	152.884	77.823	25.1362
39	T0	05-Feb-08	1	430	0.001	630	125	305	10	280	140	24.5	119.597	24.99	36.015	7.7175	24.745	2.401		3.66	3.09	12.7691	6.02475	18.7939	135.595	23.1197	37.8566	7.79078	34.1528	13.6696	518.936	53.5	460.965	55.1625	84.2761	58.7379	654.532	76.6223	498.821	62.9533	118.429	72.4074	534.934	51.6323	462.806	55.2358	93.6839	70.0064	18.2722
39	T1	20-May-08	1	565	0.001	500	90	475	218	0	347	20.59	97.2577	18.7987	23.6785	10.0273	15.5043	2.03841		4.12	2.99	4.11096	11.237	15.348	357.274	53.4571	90.5934	24.128	85.1114	33.9369	217.716	38.89	244.191	14.5117	21.9525	12.5384	574.99	92.3468	334.784	38.6396	107.064	46.4753	477.733	73.5481	311.106	28.6123	91.5596	44.4369	16.9147
39	T2	05-Aug-08	1	352	0.001	500	80	272	5	307	40	23.67	122.65	21.5397	34.3215	12.8528	24.3801	2.31966		3.34	3.28	9.30073	7.87841	17.1791	151.035	19.9234	43.599	11.6924	15.2489	12.5817	383.934	43.34	319.015	35.0638	52.0841	22.3218	534.969	63.2649	362.614	46.7562	67.333	34.9034	412.319	41.7252	328.293	33.9034	42.9529	32.5837	22.9266
39	T3	19-Nov-08	1	600	0.001	600	165	435	420	90	90	24.8	123.412	20.6832	37.944	6.0016	27.776	2.5296		3.6	3.15	11.6777	6.4118	18.0895	161.892	20.6122	34.8947	12.9875	37.3069	18.8876	491.398	44.02	380.693	44.025	100.312	37.3687	653.29	64.6371	415.588	57.0124	137.618	56.2563	529.878	43.9539	377.644	51.0108	109.842	53.7267	18.8909
39	T4	18-Feb-09	1	530	0.001	500	210	320	50	50	430	19.1	95.3491	17.9349	28.268	5.4435	21.392	1.8909		3.39	3.16	12.5567	3.37119	15.9279	113.811	11.5969	17.0919	6.37155	2.34972	4.92194	502.27	34.28	408.094	34.7822	73.5825	45.7065	616.081	45.8768	425.186	41.1537	75.9322	50.6285	520.732	27.9419	396.918	35.7102	54.5402	48.7376	15.4767
40	T0	18-Feb-08	1	192	0.001	600	55	137	12	140	40	24.8	111.659	17.2856	37.448	6.2744	25.792	2.5296		3.6	2.85	5.02117	14.5776	19.5988	382.463	37.1797	147.319	55.5485	120.532	68.9769	257.887	22.95	174.737	18.0762	34.7465	14.2099	640.351	60.1264	322.055	73.6247	155.279	83.1869	528.692	42.8408	284.607	67.3503	129.487	80.6573	17.4371
40	T1	19-May-08	1	269	0.001	500	8	261	110	140	19	28	138.452	25.48	27.356	14.812	23.828	2.324		3.83	3.13	10.2038	8.26851	18.4723	176.276	40.7047	69.4368	14.7409	83.1038	18.3334	524.066	46.63	355.091	36.7336	70.6101	28.8767	700.342	87.3359	424.528	51.4745	153.714	47.2101	561.89	61.8559	397.172	36.6625	129.886	44.8861	19.7692
40	T2	11-Aug-08	1	172	0.001	500	50	122	115	27	30	25.2	129.384	22.932	36.288	8.5932	23.5872	2.6208		3.81	3.25	11.3007	5.52646	16.8272	197.184	33.5456	43.9906	10.5555	58.0278	14.1477	477.343	58.2	159.34	30.851	103.289	24.9746	674.527	91.7444	203.331	41.4066	161.317	39.1224	545.143	68.8124	167.043	32.8134	137.729	36.5016	19.1814
40	T3	17-Nov-08	1	266	0.001	600	100	166	62	95	109	30.6	149.858	27.4176	49.572	8.8128	36.414	3.366		3.64	3.1	18.0298	4.92926	22.9591	126.189	19.7663	34.3077	12.7175	62.1087	11.5345	576.954	67.97	521.061	76.807	132.519	48.1396	703.143	87.7387	555.369	89.5244	194.628	59.674	553.285	60.3211	505.797	80.7116	158.214	56.308	21.3126
40	T4	17-Feb-09	1	196	0.001	600	65	131	7	140	49	27	132.654	24.192	39.69	7.614	28.35	2.781		3.57	3.11	7.68782	14.0531	21.7409	356.877	34.4997	172.616	27.8564	125.655	31.4322	239.86	22.76	210.646	24.2935	24.6779	21.2953	596.737	57.2556	383.262	52.15	150.333	52.7275	464.083	33.0636	343.572	44.536	121.983	49.9465	22.2299
41	T0	11-Feb-08	1	103	0.04	510	24	79	48	37	18	14.9	67.7915	11.5773	22.201	5.3789	16.688	1.4155		3.81	2.88	12.0587	5.8523	17.911	130.533	17.9885	65.4278	9.28799	16.4178	10.3436	136.987	18.81	126.617	14.9528	57.6407	21.7057	267.52	36.8001	192.044	24.2408	74.0585	32.0493	199.729	25.2228	169.843	18.8619	57.3705	30.6338	25.3407
41	T1	19-May-08	1	95	0.04	500	28	67	20	33	42	18.6	92.8531	16.926	21.204	3.0318	19.344	1.86		3.91	3.16	12.8622	2.36635	15.2286	46.5699	6.72045	14.7424	3.07626	1.5476	2.69764	627.675	58.78	586.516	45.7894	88.8778	33.9562	674.245	65.5007	601.259	48.8657	90.4254	36.6539	581.392	48.5747	580.055	45.8339	71.0814	34.7939	13.7714
41	T2	08-Aug-08	1	104	0.04	500	28	76	14	60	30	20.7	105.953	18.837	28.566	15.2559	22.149	1.9458		4.03	3.24	15.5493	3.54797	19.0973	61.9518	9.64032	31.9047	6.01127	10.6879	7.43991	582.167	117.09	562.886	43.6936	115.221	49.7579	644.119	126.727	594.791	49.7049	125.908	57.1978	538.166	107.89	566.225	34.449	103.759	55.252	16.4492
41	T3	20-Nov-08	1	98	0.04	600	30	68	22	55	21	29.8	155.826	22.2904	44.402	6.7646	33.972	3.0396		4.31	3.31	21.3274	4.05424	25.3816	84.9768	12.6492	24.1633	6.48678	4.17586	5.59485	563.043	74.65	245.265	39.8822	190.454	52.8919	648.02	87.2951	269.428	46.369	194.629	58.4868	492.193	65.0047	225.026	39.6044	160.657	55.4472	24.0465
41	T4	19-Feb-09	1	117	0.04	550	33	84	34	40	43	16.1	80.6272	14.1358	23.828	5.2808	18.515	1.5939		4.15	3.17	10.4568	9.38126	19.8381	242.613	29.0765	89.2497	16.4954	61.147	18.8527	102.059	11.92	85.955	14.7441	48.5196	17.0446	344.671	40.9973	175.205	31.2395	109.667	35.8973	264.044	26.8615	151.377	25.9587	91.1516	34.3034	23.3925
42	T0	27-Feb-08	1	116	0.001	550	29	87	31	40	45	21.1	107.667	15.0232	30.595	8.3767	22.999	2.1311		4.16	3.23	10.8013	7.2571	18.0584	190.324	25.9478	76.2413	13.1276	37.7821	14.1979	380.207	40.61	263.553	45.4736	70.7487	42.7733	570.531	66.5608	339.794	58.6012	108.531	56.9712	462.864	51.5376	309.199	50.2245	85.5319	54.8401	18.8713
42	T1	22-May-08	1	117	0.001	550	30	87	35	34	48	23.9	123.087	21.749	27.724	5.4014	25.812	2.4856		4.07	3.26	13.1287	5.13603	18.2647	112.129	19.9014	61.8723	9.32068	21.4558	7.98946	607.072	93.35	477.885	48.7075	113.826	31.6402	719.201	113.247	539.758	58.0282	135.282	39.6297	596.114	91.4976	512.034	52.6268	109.47	37.1441	17.1144
42	T2	12-Aug-08	1	110	0.001	500	17	93	17	80	13	24.1	131.731	21.931	33.981	15.2312	25.546	2.2895		4.17	3.46	12.9894	5.50413	18.4935	103.9	21.6712	54.2237	9.24666	27.4935	8.77895	513.34	62.74	432.546	35.9805	106.123	23.9004	617.24	84.4098	486.77	45.2272	133.617	32.6794	485.509	62.4788	452.789	29.996	108.071	30.3899	21.342
42	T3	18-Nov-08	1	117	0.001	600	25	92	41	38	38	26.7	134.133	21.093	41.118	6.8352	32.04	2.8569		3.89	3.18	19.2444	3.76431	23.0087	104.798	14.6055	27.4042	8.54498	19.9508	8.73319	431.075	55.42	298.289	63.8915	124.511	37.1417	535.874	70.0295	325.693	72.4365	144.462	45.8749	401.741	48.9365	284.575	65.6013	112.422	43.018	25.0307
42	T4	16-Feb-09	1	113	0.001	500	20	93	25	62	26	26.3	132.539	23.933	39.713	7.0221	29.719	2.7352		3.88	3.19	12.8789	7.15034	20.0292	176.301	26.6341	84.6018	15.8047	29.5628	13.8938	502.791	52.16	251.138	47.0079	70.8338	61.3034	679.091	78.7935	335.74	62.8125	100.397	75.1972	546.553	54.8605	296.027	55.7904	70.6775	72.462	19.5171
43	T0	14-Feb-08	1	430	0.04	580	118	312	99	250	81	23	113.002	15.594	34.04	6.095	26.22	2.346		4.11	3.11	6.18472	13.6324	19.8172	330.081	44.1905	169.45	23.1352	56.2506	58.0531	219.681	28.14	218.939	19.9767	24.9863	20.1003	549.763	72.331	388.389	43.1118	81.2369	78.1534	436.761	56.737	354.349	37.0168	55.0169	75.8074	20.5546
43	T1	21-May-08	1	537	0.04	500	148	389	183	78	276	23.5	107.291	21.385	26.555	9.823	24.205	2.2795		3.92	2.89	7.48607	11.2964	18.7824	317.426	52.9131	179.827	21.0889	20.1464	21.4631	358.134	32.19	296.448	19.4638	31.4415	25.4526	675.56	85.1032	476.276	40.5527	51.5879	46.9157	568.269	63.7182	449.721	30.7297	27.3829	44.6362	15.8817
43	T2	06-Aug-08	1	388	0.04	500	107	281	10	123	255	22.7	112.603	20.657	32.915	17.0704	23.154	2.1792		3.8	3.14	7.79661	8.88616	16.6828	154.975	30.835	42.1204	11.9075	27.5471	34.3894	350.535	42.73	275.22	23.7017	61.2034	22.3763	505.51	73.5604	317.341	35.6091	88.7504	56.7657	392.907	52.9034	284.426	18.5387	65.5964	54.5865	22.2752
43	T3	21-Nov-08	1	542	0.04	600	122	420	155	87	300	22	110.521	21.12	33.88	7.964	27.5	2.464		3.89	3.18	12.624	6.29793	18.9219	106.996	20.541	30.1048	10.3899	3.14896	8.1873	506.98	55.29	528.945	48.7286	80.4148	36.2309	613.975	75.8341	559.05	59.1185	83.5638	44.4182	503.454	54.7141	525.17	51.1545	56.0638	41.9542	18.0009
43	T4	24-Feb-09	1	177	0.04	600	44	133	21	23	133	20.7	98.7583	20.3481	31.05	5.9409	24.012	2.2563		4.31	3.02	4.54887	12.8509	17.3998	325.593	41.8722	100.326	21.9932	51.736	32.6048	199.423	14.42	128.733	11.7816	37.9376	16.8308	525.015	56.2921	229.059	33.7747	89.6736	49.4356	426.257	35.944	198.009	27.8338	65.6616	47.1793	18.8106
43	T4	24-Feb-09	2	310	0.04	600	65	245	31	34	245	20.7	98.7583	20.3481	31.05	5.9409	24.012	2.2563		4.31	3.02	5.57193	13.6012	19.1732	345.969	42.5919	126.399	24.9363	78.5743	36.5654	246.948	21.79	166.044	17.0501	33.4873	18.1088	592.917	64.3782	292.442	41.9864	112.062	54.6741	494.159	44.0301	261.392	36.0455	88.0496	52.4178	16.6563
44	T0	26-Feb-08	1	184	0.04	520	8	176	85	74	25	16.5	81.0664	14.289	25.41	5.775	19.14	1.683		4.04	3.11	6.06584	10.4406	16.5065	294.6	47.3583	153.383	25.5848	93.1741	44.8263	97.0535	24.63	100.086	9.3414	37.6689	25.5979	391.653	71.9856	253.47	34.9262	130.843	70.4241	310.587	57.6966	228.06	29.1512	111.703	68.7411	20.6985
44	T1	11-Jun-08	1	210	0.04	500	50	160	76	78	56	18.3	100.318	16.653	21.777	9.4611	18.0438	1.7568		4.29	3.47	0	25.3462	25.3462	667.359	113.699	389.797	65.3328	216.457	72.1333	0	0	0	0	0	0	667.359	113.699	389.797	65.3328	216.457	72.1333	567.041	97.0461	368.02	55.8717	198.413	70.3765	15.032
44	T2	29-Jul-08	1	220	0.04	500	42	178	76	132	12	21.1	110.333	21.311	30.595	7.7437	22.577	2.1311		4.3	3.31	5.01241	12.5731	17.5855	429.312	63.0647	180.808	34.229	149.469	42.0186	266.259	25.96	199.995	22.8566	25.463	14.8367	695.571	89.029	380.803	57.0855	174.932	56.8553	585.238	67.718	350.208	49.3418	152.355	54.7242	15.8623
44	T3	05-Nov-08	1	212	0.04	600	65	147	47	144	21	19.3	99.3965	16.9261	29.336	3.667	23.739	2.1037		4.15	3.26	6.68142	11.7195	18.4009	325.852	69.353	209.781	28.9489	96.9972	42.8643	203.115	32.74	193.761	19.042	26.258	24.6544	528.967	102.092	403.542	47.991	123.255	67.5188	429.57	85.1658	374.206	44.324	99.5162	65.4151	18.7907
44	T4	26-Feb-09	1	200	0.04	600	45	155	38	97	65	17.8	97.5766	18.334	25.988	6.0698	22.25	1.869		4.29	3.47	4.26059	12.8448	17.1054	328.369	45.7439	189.499	29.2657	41.7979	25.8702	163.607	17.77	129.948	17.0424	14.1878	9.11767	491.976	63.5106	319.447	46.3081	55.9857	34.9879	394.399	45.1766	293.459	40.2383	33.7357	33.1189	19.8336
FarmID	VisitID	DateVisit	HerdID	NAnimals		LiveWeight	NLactation1	NLactation2+	NEarlyLactation	NMidLactation	NLateLactation	AveMilkProd	gNMilkExp	gPMilkExp	gKMilkExp	gSMilkExp	gCaMilkExp	gMgMilkExp	gNaMilkExp	MilkFat	MilkProtein	kgPastDMIntake	TotalSupplDMfed	TotDMIntake_kg	TotalSupplN_Intake_g/c/d	TotalSupplP_Intake_g/c/d	TotalSupplK_Intake_g/c/d	TotalSupplS_Intake_g/c/d	TotalSupplCa_Intake_g/c/d	TotalSupplMg_Intake_g/c/d	TotalPastN_Intake_g/c/d	TotalPastP_Intake_g/c/d	TotalPastK_Intake_g/c/d	TotalPastS_Intake_g/c/d	TotalPastCa_Intake_g/c/d	TotalPastMg_Intake_g/c/d	TotalN_Intake	TotalP_Intake	TotalK_Intake	TotalS_Intake	TotalCa_Intake	TotalMg_Intake	ExcrN_g/c/d	ExcrP_g/c/d	ExcrK_g/c/d	ExcrS_g/c/d	ExcrCa_g/c/d	ExcrMg_g/c/d	FNUE%
Minimum				30		430	0	10	0	0	0	7	48.3254	2.7405	7.14	1.575	0	0.924	257.6	3.32	2.85	0	1.0452	10.3313	0	0	0	0	0	0	0	0	0	0	0	0	267.52	26.9646	175.205	24.2408	0	0	198.966	19.8946	140.405	18.5387	-30.52	-2.884	10.5185
Mean				267.018		525.198	65.7974	201.22	67.5374	119.137	80.3436	21.4592	111.692	19.5008	30.7608	8.17497	23.8341	2.2483	257.6	4.16264	3.31693	9.13684	9.15701	18.0117	221.571	40.943	122.112	21.0699	62.9046	27.8735	322.939	39.9996	250.083	31.1677	52.1431	26.7571	544.51	80.9428	372.194	52.2376	115.048	54.6306	432.818	61.442	341.434	44.0626	91.2136	52.3823	20.7996
Median				212		500	55	153	35	85	45	21.5	110.458	19.8759	31.05	7.514	24.012	2.2563	257.6	4.1	3.27	9.05602	8.63522	17.7949	195.097	39.7043	96.3424	18.4959	56.2506	26.8335	314.024	37.56	242.882	29.1226	48.5196	24.6544	543.499	81.2509	363.966	50.6362	110.358	52.4794	429.242	60.3174	335.164	42.2618	88.4179	49.9465	20.5159
Maximum				1350		680	230	1330	850	900	800	36	189.652	35.09	57.6	24.9352	42.84	3.996	257.6	5.84	4.4	22.4895	25.3462	28.6277	667.359	155.281	511.168	71.7761	216.457	87.8061	787.132	117.09	686.368	80.7188	190.454	267.156	983.102	155.281	703.31	107.964	235.678	276.817	793.45	131.569	670.76	100.808	210.268	274.181	39.0334
SD				202.194		41.43	46.482	178.339	114.015	132.222	109.963	5.69697	28.9829	5.81513	9.39669	3.73186	6.65834	0.596476	#DIV/0!	0.45337	0.239109	4.67665	4.90641	3.10127	140.283	24.7121	95.3668	13.7646	42.141	16.8999	175.385	24.3137	147.602	18.3648	34.6951	21.7717	129.442	23.8439	105.159	13.7863	42.3731	21.3387	110.325	20.7303	102.654	13.0026	41.3107	21.1149	4.25658
Var				40882.5		1716.44	2160.58	31804.7	12999.3	17482.7	12091.8	32.4554	840.01	33.8157	88.2978	13.9268	44.3336	0.355783	#DIV/0!	0.205545	0.057173	21.8711	24.0729	9.61788	19679.4	610.688	9094.83	189.463	1775.87	285.608	30759.8	591.157	21786.3	337.264	1203.75	474.007	16755.4	568.531	11058.5	190.061	1795.48	455.341	12171.6	429.743	10537.9	169.067	1706.57	445.838	18.1185
CV				0.757231		0.0788845	0.706442	0.886287	1.68817	1.10984	1.36866	0.265479	0.25949	0.2982	0.305476	0.456498	0.279362	0.265301	#DIV/0!	0.108914	0.0720873	0.511846	0.535809	0.172181	0.63313	0.603573	0.78098	0.65328	0.66992	0.606308	0.543088	0.607849	0.590211	0.589224	0.665382	0.813681	0.237723	0.294577	0.282539	0.263915	0.368309	0.3906	0.254899	0.337395	0.300657	0.295093	0.452901	0.403092	0.204647
Skew				2.38048		0.998316	1.23805	3.24369	3.85274	2.20111	3.12265	0.0341174	0.314495	0.154009	0.0870328	1.52412	-0.109744	0.260689	#DIV/0!	1.00047	1.3675	0.100224	0.561848	0.592703	0.642024	0.714433	1.04325	0.960516	0.759597	0.594721	0.108566	0.561515	0.352781	0.426874	0.720762	6.06283	0.4125	0.543025	0.584072	0.831652	0.459464	5.04199	0.321556	0.664959	0.549639	0.743235	0.435003	5.17298	0.866193
Kurt				7.99539		0.467732	1.55282	14.8991	17.9351	6.82872	13.3087	-0.115049	-0.0947753	0.20137	-0.0334898	3.72451	0.933784	-0.017582	#DIV/0!	1.40286	3.35033	-0.217377	0.0792848	1.02263	0.0286369	1.24398	0.947199	1.09668	0.472386	0.111372	-0.459243	0.246686	-0.187751	-0.184584	0.563859	65.1219	0.292595	0.395341	0.352925	1.13793	0.0689339	51.2466	0.171584	0.576484	0.339858	1.1056	0.29438	53.1568	2.20671
25%tile				139.5																		5.98813	5.5153														453.114	64.2167	298.422	42.0439	83.6913	42.5812	351.014	47.0866	269.509	35.7086	62.2994	41.0176
75%tile				332																		12.5273	12.1247														626.467	94.2964	426.423	59.0356	141.64	65.0922	500.333	71.7697	395.709	50.5371	113.705	62.4089
[truncated: 6 more columns]

## Sheet: Diets
FarmID	DateVisit	VisitID	HerdID	HerdType	FeedName	ProductType	Description	Amount	Units	FreshDry	Wastage	EstPastFed	WetWt	DryWt	ContainerWt	DM_Field	DM	ME_Final	N_Final%	P_Final%	K_Final%	S_Final%	Ca_Final%	Mg_Final%	Na_Sample%	SampleID
1	22-Jan-08	T0	1	Milking cows	Palm kernels	ByP	palm kernal	2	kg	Dry	0		134.46	125.55	34.86			9.7	2.624	0.724	0.739	0.209	0.417	0.308	0	01T0-003
1	22-Jan-08	T0	1	Milking cows	Pasture	Pas	pasture - youger cows		kg	Dry	0	7.5					18	9.93938	2.448	0.35	2.24	0.265	0.588	0.287	0.408	01T0-005
1	22-Jan-08	T0	1	Milking cows	Pasture silage	Sil	silage -younger cows	3.8	kg	Dry	0		234.35	106.67	30.34		43.1	9.0499	2.512	0.352	2.82	0.277	0.477	0.226	0.385	01T0-001
1	22-Jan-08	T0	2	Milking cows	Rape crop	Cro	rape fed to older	2.85	kg	Dry	0		413.85	90.41	30.62			10.7421	2.352	0.517	2.46	0.589	1.19	0.417	0.248	01T0-004
1	22-Jan-08	T0	2	Milking cows	Pasture	Pas	pasture - older cows		kg	Dry	0	7.8					18	9.60674	2.608	0.249	1.98	0.244	0.461	0.289	0.351	01T0-006
1	22-Jan-08	T0	2	Milking cows	Pasture silage	Sil	silage -older cows	4.3	kg	Dry	0		234.57	98.34	30.59		43.1	9.65791	2.864	0.499	2.61	0.358	0.527	0.224	0.679	01T0-002
1	14-May-08	T1	1	Milking cows	Pasture	Pas	Pasture consumed		kg	Dry	0	13					18	11.1946	4.384	0.261	3.23	0.512	0.565	0.294	0.45	01T1-001
1	14-Aug-08	T2	1	Milking cows	Pasture	Pas	Pasture		kg	Dry	0	8	93.74	16.08	0		18	11.5758	4.096	0.559	2.93	0.454	0.711	0.217	0.374	01T2-002
1	14-Aug-08	T2	1	Milking cows	Silage	Sil	Silage (imported rolls)	4.5	kg	Dry	5		150.68	29.83	0			8.79338	2.048	0.396	3.22	0.23	0.488	0.219	0.476	01T2-001
1	21-Nov-08	T3	1	Milking cows	Pasture	Pas	Pasture		kg	Dry	0	14	75.24	20.03	10.38		18	10.0031	3.648	0.38	3.53	0.466	0.534	0.227	0.288	01T3-004
1	21-Nov-08	T3	8	Milking cows	Pasture	Pas	Pasture		kg	Dry	0	15	88.34	20.78	10.31		18	10.7863	4.32	0.357	3.64	0.536	0.592	0.278	0.323	01T3-005
1	18-Feb-09	T4	1	Milking cows	Turnips crop	Cro	turnips	3	kg	Dry	0		106.8	29.8	9.7			11.2291	3.088	0.204	2.72	0.692	0.95	0.31	0.208	01T4-010
1	18-Feb-09	T4	1	Milking cows	Pasture	Pas	pasture as fed herd 2		kg	Dry	0	11					18	10.9938	3.936	0.386	3.24	0.515	0.638	0.332	0.397	01T4-005
1	18-Feb-09	T4	6	Milking cows	Turnips crop	Cro	Turnips	4	kg	Dry	0		53.6	17.3	10.3			11.0247	3.008	0.223	4.01	0.52	1.12	0.351	0.177	01T4-009
1	18-Feb-09	T4	6	Milking cows	Pasture	Pas	pasture as fed herd 1		kg	Dry	0	11					18	10.3995	3.776	0.363	3.24	0.461	0.613	0.35	0.415	01T4-006
2	28-Jan-08	T0	1	Milking cows	Pasture	Pas	pasture		kg	Dry	0	10					18	10.2059	3.472	0.228	2.63	0.469	0.829	0.346	0.481	02T0-007
2	28-Jan-08	T0	1	Milking cows	Pasture silage	Sil	Silage	5.2	kg	Dry	5					53	43.1	9.22	2.0688	0.3117	2.7133	0.1846	0.5753	0.2143		02T0-011
2	13-May-08	T1	1	Milking cows	Barastoc Pasture Optimiser pellets	Cnc	Pellets	2.52	kg	Dry	1		118	105.14	0	89.1		13.1	2.624	0.653	0.589	0.23	2.38	0.966	0.263	02T1-002
2	13-May-08	T1	1	Milking cows	Pasture hay	Hay	Hay	5.6	kg	Dry	10		36.9	27.94	0	75.7	85	6.56254	1.152	0.281	1.62	0.108	0.253	0.178	0.23	02T1-001
2	13-May-08	T1	1	Milking cows	Pasture	Pas	Pasture		kg	Dry	0	7					18	10.2059	3.472	0.228	2.63	0.469	0.829	0.346	0.481	02T0-007
2	18-Aug-08	T2	1	Milking cows	Pellets Dairy	Cnc	Barastoc Pasture Optimiser pellets	3.6	kg	Fresh	0		285.8	250.4	0			13.4739	2.384	0.569	0.521	0.17	1.6	0.934	0.247	02T2-004
2	18-Aug-08	T2	1	Milking cows	Pasture	Pas	Pasture		kg	Dry	0	7.4	98.29	22.4	0		18	12.0824	4.064	0.518	3	0.359	0.412	0.178	0.25	02T2-001
2	18-Aug-08	T2	1	Milking cows	Silage	Sil	Silage	4.5	kg	Dry	5		109.37	39.3	0			8.63964	2.16	0.406	3.62	0.263	0.519	0.201	0.29	02T2-003
2	19-Nov-08	T3	1	Milking cows	Pellets Dairy	Cnc	Pasture Optimiser Dairy	4	kg	Fresh	5		285.8	250.4	0			13.4739	2.384	0.569	0.521	0.17	1.6	0.934	0.247	02T2-004
2	19-Nov-08	T3	1	Milking cows	Pasture	Pas	Pasture		kg	Fresh	0	14	87.06	19.42	9.69		18	10.0957	3.632	0.361	2.89	0.376	0.65	0.249	0.325	02T3-003
2	19-Feb-09	T4	1	Milking cows	Farmer mix	Cnc	pasture optimiser, almonds & affeck	3	kg	Dry	0		134.2	119.5	8.8			13.4676	2.368	0.483	0.581	0.252	2.34	0.779	0.276	02T4-009
2	19-Feb-09	T4	1	Milking cows	Pasture	Pas	pasture as fed		kg	Dry	0	11					18	10.6536	3.888	0.352	2.79	0.327	0.522	0.298	0.287	02T4-002
2	19-Feb-09	T4	1	Milking cows	Grass silage	Sil	Grass silage	2.5	kg	Dry	5		104.2	43.4	10.3		43.2	9.88625	2.816	0.443	3.18	0.324	0.584	0.227	0.369	02T4-001
3	01-Feb-08	T0	1	Milking cows	Pellets (???)	Cnc	Pellets for milkers	1	kg	Fresh	2						88.6685	12.6	2.832	0.179	0.625	0.226	2.42	0.9	0.301	03T0-009
3	01-Feb-08	T0	1	Milking cows	Ryegrass pasture	Pas	Pasture #1 (once a day milking) Rye		kg	Dry	0	12						9.66833	2.576	0.334	1.84	0.265	0.467	0.269	0.612	03T0-007
3	01-Feb-08	T0	1	Milking cows	Silage	Sil	Silage bales	1.5	kg	Fresh	4		144.6	92.7	30.5			9.06876	2.56	0.307	2.2	0.27	0.493	0.236	0.607	03T0-001
3	01-Feb-08	T0	6	Milking cows	Pellets (???)	Cnc	Pellets for milkers	3	kg	Fresh	2						88.6685	12.6	2.832	0.179	0.625	0.226	2.42	0.9	0.301	03T0-009
3	01-Feb-08	T0	6	Milking cows	Ryegrass pasture	Pas	Pasture #2 (twice a day milking) Rye		kg	Dry	0	12						9.65098	2.752	0.273	2.99	0.269	0.423	0.249	0.18	03T0-008
3	01-Feb-08	T0	6	Milking cows	Silage	Sil	Silage bales	1.5	kg	Fresh	4		144.6	92.7	30.5			9.06876	2.56	0.307	2.2	0.27	0.493	0.236	0.607	03T0-001
3	12-May-08	T1	1	Milking cows	Dairy Pellets 14.5% with probiotics	Cnc	Probiotoics pellets	1	kg	Fresh	1		253.53	227.07	0			13.2	2.624	0.726	0.527	0.282	2.43	0.808	0.278	03T1-002
3	12-May-08	T1	1	Milking cows	Ryegrass	Hay	Rye grass hay	1	kg	Fresh	15		28.77	24.47	0			7.58885	1.216	0.296	1.09	0.216	0.404	0.179	0.275	03T1-001
3	12-May-08	T1	1	Milking cows	Pasture	Pas	Pasture consumed		kg	Dry	0	13					18	12.4493	5.312	0.581	4.54	0.412	0.629	0.218	0.204	03T1-004
3	12-May-08	T1	2	Milking cows	Dairy Pellets 14.5% with probiotics	Cnc	Probiotoics pellets	4	kg	Fresh	1		253.53	227.07	0			13.2	2.624	0.726	0.527	0.282	2.43	0.808	0.278	03T1-002
3	12-May-08	T1	2	Milking cows	Ryegrass	Hay	Rye grass Hay	1	kg	Fresh	15		28.77	24.47	0			7.58885	1.216	0.296	1.09	0.216	0.404	0.179	0.275	03T1-001
3	12-May-08	T1	2	Milking cows	Pasture	Pas	Pasture consumed		kg	Dry	0	13					18	11.7777	4.704	0.236	2.4	0.383	0.486	0.28	0.807	03T1-005
3	12-Aug-08	T2	1	Milking cows	Dairy Pellets & additives (???)	Cnc	Pellets, dairy mix with additives	4	kg	Fresh	1		91.99	81.08	0			12.7	2.624	0.759	0.541	0.188	2.4	0.872	0.29	03T2-002
3	12-Aug-08	T2	1	Milking cows	Grass hay	Hay	Grass hay (rounds)	1.88	kg	Dry	10		32.05	27.01	0		86.3	7.57822	1.472	0.252	2.03	0.169	0.354	0.184	0.331	03T2-004
3	12-Aug-08	T2	1	Milking cows	Pasture	Pas	pasture		kg	Fresh	0	15	43.17	7.1	0		18	11.5481	4.56	0.499	3.54	0.347	0.393	0.25	0.214	03T2-001
3	24-Nov-08	T3	1	Milking cows	Dairy pellets	Cnc	Dairy Cow Pellets	3	kg	Fresh	4		188.75	169.08	10.41			13.5557	2.592	0.415	0.56	0.26	2.49	0.91	0.283	03T3-003
3	24-Nov-08	T3	1	Milking cows	Pasture	Pas	Pasture		kg	Dry	0	20	36.68	14.78	10.3		18	11.0999	4.08	0.443	1.77	0.353	0.592	0.352	0.683	03T3-001
3	17-Feb-09	T4	1	Milking cows	Pellets (???)	Cnc	dairy pellets (no probiotics)	3	kg	Fresh	2					88	88.6685	12.6	2.608	0.427	0.602	0.265	2.27	0.955	0.283	03T4-004
3	17-Feb-09	T4	1	Milking cows	Pasture	Pas	pasture		kg	Dry	0	14.5					18	10.3559	3.728	0.262	2.34	0.271	0.406	0.218	0.405	03T4-002
3	17-Feb-09	T4	1	Milking cows	Wheat silage	Sil	Wheat silage	1.81	kg	Fresh	5					45.7	44.9	10.1597	1.216	0.339	2.1	0.14	0.312	0.135	0.0394	03T4-009
3	17-Feb-09	T4	1	Milking cows	Grass silage	Sil	Grass silage	3.43	kg	Fresh	14					69.1	43.2	9.30079	2.144	0.245	2.19	0.186	0.515	0.176	0.338	03T4-007
4	25-Jan-08	T0	1	Milking cows	Molafos Transition (Liquid)	ByP	Molasses	0.75	kg	Fresh	0						75.85	12.9	0.896	0.362	3.44	1.33	0.861	0.699	2.76	04T0-007
4	25-Jan-08	T0	1	Milking cows	Grain + Min	Cnc	Feed Mix	3	kg	Fresh	2		233.22	213.51	30.88			13.0942	2.896	0.501	0.665	0.213	0.846	0.655	0.498	04T0-001
4	25-Jan-08	T0	1	Milking cows	Ryegrass pasture	Pas	Pasture		kg	Dry	0	13						11.3926	4.416	0.355	2.3	0.499	0.894	0.325	0.549	04T0-004
4	12-May-08	T1	1	Milking cows	Molafos Transition (Liquid)	ByP	Molaphos	0.75	kg	Fresh	0						75.85	12.9	0.896	0.362	3.44	1.33	0.861	0.699	2.76	04T0-007
4	12-May-08	T1	1	Milking cows	Grain + Min	Cnc	Feed Mix	3.6	kg	Fresh	0		130.4	118.15	0			12.8416	3.008	0.446	0.562	0.274	0.816	0.652	0.507	04T1-001
4	12-May-08	T1	1	Milking cows	Pasture	Pas	Pasture		kg	Dry	0						18	11.8165	4.96	0.479	3.72	0.424	0.498	0.296	0.251	04T1-007
4	12-May-08	T1	1	Milking cows	Pasture silage	Sil	Pasture Silage	4	kg	Dry	5		104.3	41.79	0		43.1	8.75088	2.16	0.382	2.29	0.369	0.42	0.245	0.237	04T1-002
4	12-Aug-08	T2	1	Milking cows	Moliphos M	ByP	Moliphos	0.75	kg	Fresh	0						75.85	12.9	0.896	0.362	3.44	0.8	0.861	0.699	2.76	04T0-007
4	12-Aug-08	T2	1	Milking cows	Grain + Min	Cnc	Feed Mix	3.5	kg	Fresh	0		62.23	54.9	0			12.7716	2.704	0.64	0.5	0.219	0.711	0.464	0.337	04T2-002
4	12-Aug-08	T2	1	Milking cows	Pasture	Pas	Pasture		kg	Fresh	0	8	49.05	9.99	0		18	12.2279	4.56	0.537	3.34	0.523	0.554	0.218	0.235	04T2-001
4	12-Aug-08	T2	1	Milking cows	Maize silage	Sil	Pit silage	16	kg	Fresh	0		92.34	37.25	0		34.2219	7.5	1.12	0.279	0.74	0.112	0.117	0.132	0.0103	04T2-005
4	27-Nov-08	T3	1	Milking cows	Molafos Transition (Liquid)	ByP	Molasses	1	kg	Fresh	0						75.85	12.9	0.896	0.362	3.44	1.33	0.861	0.699	2.76	04T0-007
4	27-Nov-08	T3	1	Milking cows	Grain + Min	Cnc	Feed Mix	4	kg	Fresh	5		165.64	150.2	10.36			12.9359	3.248	0.467	0.557	0.326	0.759	0.46	0.749	04T3-001
4	27-Nov-08	T3	1	Milking cows	Pasture	Pas	Pasture		kg	Dry	0	15	69.57	19.6	10.73		18	11.1272	4.464	0.427	3.59	0.415	0.49	0.256	0.194	04T3-002
4	17-Feb-09	T4	1	Milking cows	Grain + Min	Cnc	Feed Mix	4	kg	Fresh	3		131.6	121.8	9.8			12.9808	3.488	0.593	0.535	0.255	0.626	0.38	0.639	04T4-001
4	17-Feb-09	T4	1	Milking cows	Pasture	Pas	pasture as fed		kg	Fresh	0	16					18	11.1274	4.496	0.478	4.05	0.368	0.777	0.314	0.174	04T4-002
5	13-Feb-08	T0	1	Milking cows	Dairy pellets - Milk maker	Cnc	Dairy pellets	6	kg	Fresh	2		571.4	512.41	0			13.694	2.944	0.728	0.714	0.209	1.76	0.371	0.458	05T0-014
5	13-Feb-08	T0	1	Milking cows	Chicory pasture	Cro	Chickory AM fed		kg	Dry	0	7	548.03	77.88	0			10.3611	3.584	0.415	3.69	0.377	1.44	0.451	0.528	05T0-015
5	13-Feb-08	T0	1	Milking cows	Lucerne hay	Hay	Lucerne Hay	3.9	kg	Dry	5		124.56	112.25	0		87.8	9.47945	2.976	0.36	2.15	0.306	1.44	0.268	0.146	05T0-002
5	13-Feb-08	T0	1	Milking cows	Ryegrass pasture	Pas	Rye pasture PM feed		kg	Dry	0	7	354.4	69.52	0			10.8089	4	0.503	2.79	0.301	0.48	0.418	0.504	05T0-016
5	20-May-08	T1	1	Milking cows	Pellets Dairy	Cnc	Pellets 16% CP	6.5	kg	Dry	2		582.77	539.83	0			13.5305	2.528	0.782	0.824	0.241	1.37	0.301	0.304	05T1-006
5	20-May-08	T1	1	Milking cows	Lucerne pasture	Pas	Pasture Consumed		kg	Dry	0	2	242.62	72.56	0			11.6212	4.4	0.547	1.5	0.269	0.204	0.506	0.108	05T1-001
5	20-May-08	T1	1	Milking cows	Silage	Sil	Silage-Lucerne,wheat,Maze,Sorghum	10	kg	Dry	12		516.55	292.34	0			8.59908	2.56	0.497	1.76	0.23	0.912	0.366	0.194	05T1-004
5	12-Aug-08	T2	1	Milking cows	Pellets Dairy	Cnc	Pellets	6.5	kg	Fresh	0		590.6	521.5	0			13.4173	2.24	0.789	0.582	0.187	1.39	0.62	0.236	05T2-005
5	12-Aug-08	T2	1	Milking cows	Lucerne hay	Hay	Lucerne hay, 1 round bale	2	kg	Fresh	10		124.56	112.25	0		87.8	9.47945	2.976	0.36	2.15	0.306	1.44	0.268	0.146	05T0-002
5	12-Aug-08	T2	1	Milking cows	Lucerne pasture	Pas	Pasture Lucerne		kg	Fresh	0	Lucerne 4.2 and ryegrass 5.9	365.6	110.8	0			11.3187	4.448	0.454	1.04	0.327	2.16	0.458	0.31	05T2-002
5	12-Aug-08	T2	1	Milking cows	Ryegrass pasture	Pas	Pasture Rye		kg	Fresh	0	Lucerne 4.2 and ryegrass 5.9	343.5	79.1	0			11.5004	3.904	0.434	1.99	0.271	0.349	0.336	1.16	05T2-001
5	11-Nov-08	T3	1	Milking cows	Pellets (???)	Cnc	14% Pellets	7	kg	Fresh	0		645.7	585.5	0		88.6685	13.6	2.256	0.832	0.528	0.179	1.43	0.61	0.212	05T3-003
5	11-Nov-08	T3	1	Milking cows	Ryegrass pasture	Pas	Ryegrass		kg	Dry	0	10						10.795	3.776	0.585	2.02	0.296	0.553	0.363	1.53	05T3-002
5	11-Nov-08	T3	1	Milking cows	soghum/lucerne silage	Sil	Lucerne & Sorghum Silage	3.5	kg	Dry	20		666.1	326	0			7.92905	2.176	0.585	2.14	0.18	0.687	0.426	0.206	05T3-001
5	10-Mar-09	T4	1	Milking cows	Feedmix grain	Cnc	Barley mix	6.5	kg	Fresh	0					93.5		13.6751	2.896	0.683	0.628	0.178	1.41	0.743	0.0455	05T4-039
5	10-Mar-09	T4	1	Milking cows	Brassica crop	Cro	Chickory pdk 9 being grazed		kg	Fresh	0	3.5				17.3		10.6016	3.504	0.29	4.42	0.456	1.76	0.455	0.804	05T4-037
5	10-Mar-09	T4	1	Milking cows	Lucerne hay	Hay	Lucerne hay	4	kg	Fresh	10					91.3	87.8	8.8415	2.768	0.202	1.2	0.208	1.08	0.358	0.182	05T4-035
5	10-Mar-09	T4	1	Milking cows	Sorghum hay	Hay	sorghum hay	2	kg	Fresh	10					86.3		8.17711	2.304	0.357	1.61	0.156	0.577	0.868	0.0189	05T4-036
5	10-Mar-09	T4	1	Milking cows	Lucerne pasture	Pas	Lucerne pasture		kg	Dry	0	3.5				29.3		11.5045	4.512	0.413	1.68	0.394	1.39	0.45	0.212	05T4-038
6	21-Feb-08	T0	1	Milking cows	Molasses	ByP	molasses	3.25	kg	Fresh	0						75.85	12.7	0.64	0.23	4.68	0.5	1	0.37		06T0-010
6	21-Feb-08	T0	1	Milking cows	Grain + Min	Cnc	maize grain & additive	6.75	kg	Fresh	5		109.8	98.2	0			12.9643	1.968	0.56	0.502	0.182	1.87	0.154	0.633	06T0-006
6	21-Feb-08	T0	1	Milking cows	Pasture	Pas	pasture		kg	Fresh	0	11	101.7	14.5	0		18	9.63233	2.736	0.35	3.02	0.217	0.304	0.235	0.196	06T0-001
6	15-May-08	T1	1	Milking cows	Molasses	ByP	Molasses liquid O	4	kg	Fresh	0						75.85	12.7	0.64	0.339	4.59	0.464	0.999	0.371	0.0818	06T1-011
6	15-May-08	T1	1	Milking cows	Farmer mix	Cnc	Milker mix	6.5	kg	Fresh	0		118	101.3	0			13.6	2	0.617	0.379	0.119	0.834	0.131	0.321	06T1-006
6	15-May-08	T1	1	Milking cows	Pasture	Pas	Pasture consumed		kg	Dry	0	13	180.3	27.5	0		18	9.96972	3.28	0.462	3.47	0.212	0.312	0.182	0.528	06T1-001
6	14-Aug-08	T2	1	Milking cows	Molasses	ByP	Molasses	2	kg	Fresh	0						75.85	12.7	0.64	0.238	4.95	0.458	0.946	0.369	0.0758	06T2-011
6	14-Aug-08	T2	1	Milking cows	Milker mix (???)	Cnc	Milker mix	8	kg	Fresh	0		199	174.4	0			14.4	1.728	0.724	0.375	0.14	0.959	0.115	0.336	06T2-006
6	14-Aug-08	T2	1	Milking cows	Pasture	Pas	Pasture		kg	Dry	0	14					18	10.1252	3.424	0.465	3.01	0.19	0.345	0.231	0.327	06T2-001
6	19-Nov-08	T3	1	Milking cows	Molasses	ByP	Molasses	1.8	kg	Fresh	0						75.85	12.7	0.64	0.238	4.95	0.458	0.946	0.369	0.0758	06T2-011
6	19-Nov-08	T3	1	Milking cows	Grain + Min	Cnc	Grain (Home Mix)	6.5	kg	Fresh	0		171	154.5	0			13.2475	1.808	0.713	0.415	0.177	1.35	0.131	0.39	06T3-006
6	19-Nov-08	T3	1	Milking cows	Pasture	Pas	Pasture		kg	Fresh	0	14	109.4	18.44	0		18	10.0621	3.232	0.396	3.99	0.221	0.266	0.14	0.0333	06T3-001
6	18-Feb-09	T4	1	Milking cows	Molasses	ByP	Molasses	2.4	kg	Fresh	0						75.85	12.7	0.64	0.0908	4.7	0.437	1.09	0.367	0.0747	06T4-010
6	18-Feb-09	T4	1	Milking cows	Ridleys Pellets	Cnc	Ridleys Pellets 12%	8	kg	Fresh	0		183.7	163.5	0			13.8575	3.36	1.11	0.831	0.44	1.3	0.296	2.87	06T4-003
6	18-Feb-09	T4	1	Milking cows	Pasture	Pas	Pasture		kg	Dry	0	15	181.2	31.9	0		18	9.25178	2.208	0.369	3.74	0.165	0.323	0.174	0.281	06T4-001
7	08-Feb-08	T0	1	Milking cows	Molasses	ByP	Molasses	1.5	kg	Fresh	0						75.85	12.7	0.64	0.23	4.68	0.5	1	0.37		07T0-007
7	08-Feb-08	T0	1	Milking cows	superior mineral supplement	Min	Minerals	0.07	kg	Fresh	0		116.3	109.7	0					2.4	1.9	1.6	9.4	2.2		07T0-003
7	08-Feb-08	T0	1	Milking cows	Pasture	Pas	pasture consumed		kg	Dry	0	16.5	208.8	40.1	0		18	9.4903	2.752	0.345	2.39	0.264	0.701	0.38	0.356	07T0-001
7	14-May-08	T1	1	Milking cows	Molasses	ByP	Molasses	1.5	kg	Fresh	0						75.85	12.7	0.64	0.23	4.68	0.5	1	0.37		07T0-007
7	14-May-08	T1	1	Milking cows	superior mineral supplement	Min	minerals	0.07	kg	Fresh	0		116.3	109.7	0					2.06	0.131	2.33	6.65	0.733	1.29	07T2-010
7	14-May-08	T1	1	Milking cows	Pasture	Pas	pasture consumed from back calculation		kg	Dry	0	9	178.6	34.8	0		18	9.64512	2.8	0.412	2.18	0.306	0.765	0.294	0.442	07T1-001
7	08-Aug-08	T2	1	Milking cows	Molasses	ByP	Molasses	1.5	kg	Fresh	0						75.85	12.7	0.64	0.23	4.68	0.5	1	0.37		07T0-007
7	08-Aug-08	T2	1	Milking cows	Sorghum grain	Gra	Sorghum grain	1.75	kg	Fresh	0		68.7	59.4	0		89.6	14.2	1.936	0.336	0.373	0.09	0.0138	0.15	0	07T2-007
7	08-Aug-08	T2	1	Milking cows	superior mineral supplement	Min	Minerals	70	g	Fresh	0		116.3	109.7	0					2.06	0.131	2.33	6.65	0.733	1.29	07T2-010
7	08-Aug-08	T2	1	Milking cows	Ryegrass/clover pasture	Pas	Pasture		kg	Dry	0	15						11.5522	4.256	0.582	3.35	0.249	0.827	0.232	0.29	07T2-001
7	12-Nov-08	T3	1	Milking cows	Molasses	ByP	Molasses	1.4	kg	Fresh	0						75.85	12.7	0.64	0.23	4.68	0.5	1	0.37		07T0-007
7	12-Nov-08	T3	1	Milking cows	Sorghum grain	Gra	Cracked Sorghum	1.95	kg	Dry	0		85.8	76	0		89.6	14.5	1.872	0.374	0.343	0.116	0.017	0.17	0	07T3-005
7	12-Nov-08	T3	1	Milking cows	superior mineral supplement	Min	Superior Mineral Mix	70	g	Fresh	0		116.3	109.7	0					2.4	1.9	1.6	9.4	2.2		07T0-003
7	12-Nov-08	T3	1	Milking cows	Pasture	Pas	Pasture		kg	Dry	0	10	206.2	36.8	0		18	10.6708	3.68	0.432	3.01	0.26	0.847	0.303	0.348	07T3-001
7	12-Nov-08	T3	1	Milking cows	Pasture silage	Sil	Silage	3	kg	Dry	10		216.8	86.9	0		43.1	6.89712	1.28	0.13	1.3	0.28	0.59	0.24	4.99	07T3-012
7	11-Feb-09	T4	1	Milking cows	Molasses	ByP	Molasses	1.4	kg	Fresh	0						75.85	12.7	0.64	0.23	4.68	0.5	1	0.37		07T0-007
7	11-Feb-09	T4	1	Milking cows	Pasture	Pas	Pasture		kg	Fresh	0	13	122.6	23.1	0		18	9.27194	2.448	0.316	2.51	0.246	0.491	0.294	0.423	07T4-001
8	29-Feb-08	T0	1	Milking cows	Soybean meal	ByP	SoyBean meal	1.8	kg	Fresh	0		468.2	434	0		85.4	11.9	8.544	0.921	2.73	0.343	0.356	0.352	0	08T0-008
8	29-Feb-08	T0	1	Milking cows	Grain + Min	Cnc	Barley mix	6	kg	Fresh	0		510.1	467.5	0			12.4695	1.904	0.578	0.53	0.123	1.78	0.408	0.134	08T0-009
8	29-Feb-08	T0	1	Milking cows	Sorghum crop	Cro	Grazed forage sorghum		kg	Dry	0	7	1040	175.2	0			9.61954	2.672	0.465	1.51	0.0896	0.562	0.844	0.0223	08T0-001
8	29-Feb-08	T0	1	Milking cows	Lucerne pasture	Pas	pasture		kg	Dry	0	7	472.7	83	0			12.4625	5.44	0.33	2.78	0.381	1.46	0.363	0.251	08T2-008
8	29-Feb-08	T0	1	Milking cows	Cereal silage	Sil	Barley silage	6.3	kg	Dry	5		1101	383.4	0			9.81795	1.7616	0.333	1.86	0.239	0.28	0.19	0.334	08T0-005
8	19-May-08	T1	1	Milking cows	Soybean meal	ByP	Soymeal	2	kg	Fresh	0		658.7	611.27	0		85.4	11.4	8.352	0.846	2.62	0.428	0.319	0.337	0.003	08T1-003
8	19-May-08	T1	1	Milking cows	grain mix milkers	Cnc	Grain mix milkers	9.18	kg	Dry	0	Changed from 8 kg/c/d to 9.18kg/c/d after Calibration of feeders.	749.4	700.2	0			12.9407	2.128	0.501	0.381	0.149	0.899	0.248	0.0695	08T1-007
8	19-May-08	T1	1	Milking cows	Ryegrass pasture	Pas	Pasture ryegrass		kg	Dry	0	3	535.2	73.53	0			11.8749	3.7248	0.45	3.48	0.501	1.66	0.739	1.79	08T1-006
8	19-May-08	T1	1	Milking cows	Sorghum silage	Sil	Sorghum grain silage	25	kg	Fresh	5		1015.5	238.02	0			9.13102	1.712	0.367	1.84	0.115	0.259	0.288	0.0143	08T1-004
8	08-Aug-08	T2	1	Milking cows	Canola meal	ByP	canola meal	1.5	kg	Dry	2		511	477.6	0		90.5	12.4	6.592	1.29	1.35	0.701	0.576	0.651	0.242	08T2-004
8	08-Aug-08	T2	1	Milking cows	Barley/corn grain	MxG	Barley:Corn 1:2 blend	5.5	kg	Dry	2	5kg changed to 5.5kg after feeder calibration	533.5	504.7	0			13.3356	2.032	0.533	0.388	0.288	0.721	0.367	0.562	08T2-003
8	08-Aug-08	T2	1	Milking cows	Ryegrass pasture	Pas	Ryegrass pasture		kg	Dry	0	10	511.9	83.3	0			11.8484	4.192	0.591	3.62	0.329	0.482	0.258	0.823	08T2-006
8	08-Aug-08	T2	1	Milking cows	Lucerne pasture	Pas	Lucerne pasture		kg	Dry	0	10	472.7	83	0			12.4625	5.44	0.33	2.78	0.381	1.46	0.363	0.251	08T2-008
8	08-Aug-08	T2	1	Milking cows	Sorghum silage	Sil	Silage, sorghum	5	kg	Dry	5		1416.1	337.3	0			7.73088	1.2	0.288	1.23	0.0909	0.257	0.369	0.00877	08T2-007
8	07-Nov-08	T3	1	Milking cows	Soybean meal	ByP	Soya Meal	1.5	kg	Fresh	2		762.3	701	0		85.4	12.1	8.528	0.857	2.44	0.38	0.305	0.316	0	08T3-010
8	07-Nov-08	T3	1	Milking cows	Mixed grain	MxG	Corn/Barley Mix	5.1	kg	Fresh	2	6kg changed to 5.1 after feeder calibrations	644.5	585.5	0			13.7	1.552	0.38	0.418	0.17	0.174	0.34	1.14	08T3-011
8	07-Nov-08	T3	1	Milking cows	Ryegrass pasture	Pas	Ryegrass		kg	Dry	0	10						10.349	3.616	0.573	2.34	0.268	0.566	0.354	1.21	08T3-008
8	07-Nov-08	T3	1	Milking cows	Sorghum silage	Sil	Sorghum Silage	5	kg	Dry	5		1416.1	337.3	0			7.73088	1.2	0.288	1.23	0.0909	0.257	0.369	0.00877	08T2-007
8	18-Feb-09	T4	1	Milking cows	Soybean meal	ByP	Soy bean meal	1.5	kg	Fresh	0		762.3	701	0		85.4	12.1	8.528	0.857	2.44	0.38	0.305	0.316	0	08T3-010
8	18-Feb-09	T4	1	Milking cows	Grain + Min	Cnc	Barley&wheat&minerals	5.6	kg	Fresh	0	5kg changed to 5.6 after calibration				91.2		13.2916	1.92	0.371	0.419	0.25	0.75	0.208	0.628	08T4-052
8	18-Feb-09	T4	1	Milking cows	Lucerne/sorghum pasture	Cro	sorgum/lucerne grass	7	kg	Dry	10					19		8.82353	1.936	0.546	1.8	0.111	0.316	0.568	0	08T4-056
8	18-Feb-09	T4	1	Milking cows	Ryegrass pasture	Pas	Pasture		kg	Dry	0	0				23		9.24266	2.688	0.433	1.91	0.328	0.754	0.29	0.169	08T4-057
8	18-Feb-09	T4	1	Milking cows	Barley silage	Sil	Barley silage	5	kg	Dry	10					38.6	39	9.2867	1.888	0.361	1.55	0.104	0.253	0.187	0.383	08T4-060
9	12-Mar-08	T0	1	Milking cows	Barley grain	Cnc	Barley and minerals	4	kg	Fresh	0	no change after feeder calibration	203	183	0		88.7	12.3	1.648	0.303	0.504	0.136	0.831	0.154	0.251	09T0-002
9	12-Mar-08	T0	1	Milking cows	Pasture	Cro	Crop (no pasture fed)		kg	Dry	0		226	45	0		18	8.27861	1.776	0.344	2.65	0.323		0.298	0.0771	09T0-004
9	12-Jun-08	T1	1	Milking cows	Milker mix (???)	Cnc	Milker ration	5.65	kg	Fresh	0	5 kg changed to 5.6 after calibration	249.36	215.66	0			12.3	1.648	0.303	0.504	0.136	0.831	0.154		09T1-005
9	12-Jun-08	T1	1	Milking cows	Pasture	Pas	pasture		kg	Dry	0						18	10.8577	3.904	0.634	2.6	0.304	0.783	0.302	1.03	09T1-002
9	12-Jun-08	T1	1	Milking cows	Pasture silage	Sil	Silage (prairie,millet)	3.5	kg	Dry	5		92	37	0		43.1	7.86922	1.552	0.21	1.95	0.332	0.884	0.333	0.472	09T1-001
9	31-Jul-08	T2	1	Milking cows	Milker mix (???)	Cnc	Milker ration	5.058	kg	Fresh	1	Survey states same as last visit. So used milker ration not sorghum grain. No change after calibration	249.36	215.66	0			12.3	1.648	0.303	0.504	0.136	0.831	0.154		09T1-005
9	31-Jul-08	T2	1	Milking cows	ryegrass/clover/chickory	Pas	pasture		kg	Dry	0							11.7478	3.936	0.449	1.72	0.277	0.566	0.216	0.958	09T2-002
9	06-Nov-08	T3	1	Milking cows	Milker mix (???)	Cnc	Milker ration	1.3	kg	Fresh	6	T5 additional info 10g salt & 10 g Lime, sorghum grain and optimilk - agricon (38g). 1.058kg changed to 1.3 after feeder calibration	99.12	86.66	13			14.2	1.456	0.25	0.258	0.11	0.409	0.134	0.289	09T3-008
9	06-Nov-08	T3	1	Milking cows	Pasture	Pas	Pasture		kg	Dry	0	10	130.52	53.66	37.94		18	10.8032	4.08	0.658	1.62	0.307	0.674	0.328	1.01	09T3-005
9	24-Feb-09	T4	1	Milking cows	Milker mix (???)	Cnc	dairy mix	4.558	kg	Fresh	0	Changed from 6kg to 4.5kg after calibration	1399.5	1271.5	114.5			13.7	1.28	0.446	0.551	0.17	0.825	0.161	0.0183	09T4-004
9	24-Feb-09	T4	1	Milking cows	Pasture	Pas	pasture as fed		kg	Dry	0	6.5	185	130.5	115		18	10.0409	2.832	0.417	3.23	0.217	0.254	0.174	0.0255	09T4-002
10	28-Jan-08	T0	1	Milking cows	Citrus pulp	ByP	Citrus pulp	6.98	kg	Fresh	15		251.97	48.94	12.47		14.3	9.9	1.36	0.173	1.21	0.0785	0.793	0.16	0.0217	10T0-003
10	28-Jan-08	T0	1	Milking cows	Canola meal	ByP	canola meal	1	kg	Fresh	0		102.44	91.03	12.68		90.5	12.1	6.512	1.19	1.29	0.734	0.563	0.6	0.0849	10T2-003
10	28-Jan-08	T0	1	Milking cows	Pea pollard	ByP	pea pollard	1.4	kg	Fresh	0		353.27	319.21	12.47			9.86914	2.112	0.25	0.956	0.0995	0.339	0.255	0.0248	10T0-012
10	28-Jan-08	T0	1	Milking cows	Red wheat grain	Gra	red wheat	4	kg	Fresh	4	Automatic system not able to get calibration data	182.37	163.49	12.47			12.9533	2.16	0.383	0.39	0.141	0.0403	0.121	0	10T0-001
10	28-Jan-08	T0	1	Milking cows	Mineral pellets (???)	Min	Mineral pellet	0.05	kg	Fresh	0	Automatic system not able to get calibration data	227.77	207.21	12.47			12.4	1.68	0.171	0.44	0.691	0.858	7.61	0.059	10T0-008
10	28-Jan-08	T0	1	Milking cows	Ryegrass/clover pasture	Pas	pasture		kg	Dry	0	4	107.07	57.64	12.47			9.33374	2.448	0.281	1.86	0.323	0.605	0.351	0.326	10T0-005
10	28-Jan-08	T0	1	Milking cows	Pasture silage	Sil	pasture silage	20.9	kg	Fresh	15		198.47	56.22	12.47		43.1	8.43624	2.24	0.25	2.15	0.267	0.603	0.271	0.783	10T0-006
10	05-May-08	T1	1	Milking cows	Canola meal	ByP	Canola Meal	1	kg	Fresh	0		89.97	80.65	0		90.5	12.9	6.272	1.16	1.37	0.685	0.545	0.577	0.0813	10T1-004
10	05-May-08	T1	1	Milking cows	Bread	ByP	Bread	5.417	kg	Fresh	0		71.14	37.45	0			13.7	2.736	0.28	0.309	0.173	0.233	0.0707	0.8	10T1-008
10	05-May-08	T1	1	Milking cows	Citrus pulp	ByP	Citrus pulp	8.126	kg	Fresh	0		86.44	12.78	0		14.3	10.4	1.344	0.289	1.23	0.104	0.899	0.131	0.0314	10T1-009
10	05-May-08	T1	1	Milking cows	Barley grain	Gra	Barley Grain	2.5	kg	Fresh	0	Automatic system not able to get calibration data	40.94	35.96	0		88.7	13.6	1.888	0.333	0.442	0.107	0.0353	0.107	0.0178	10T1-012
10	05-May-08	T1	1	Milking cows	Pasture hay	Hay	HG Past hay	0.45	kg	Fresh	0		23.75	19.87	0		85	7.63416	1.52	0.253	1.4	0.124	0.584	0.214	0.454	10T1-003
10	05-May-08	T1	1	Milking cows	Mineral pellets (Best fed)	Min	Base plus	0.3	kg	Fresh	0	Automatic system not able to get calibration data	75.78	68.71	0			13.1	0.224	2.34	0.388	0.348	6.69	2.71	1.19	10T1-006
10	05-May-08	T1	1	Milking cows	Mineral pellets (???)	Min	TMN 50	0.05	kg	Fresh	0	Automatic system not able to get calibration data	78.78	67.95	0					0.692	0.504	2.55	2.72	1.07	0.194	10T1-007
10	05-May-08	T1	1	Milking cows	Salt, sea	Min	Seasalt	0.06	kg	Fresh							100				1.1		1.2	3.7
10	05-May-08	T1	1	Milking cows	Feed lime	Min	limestone	0.01	kg	Fresh							85						40	5
10	05-May-08	T1	1	Milking cows	Pasture	Pas	Pasture		kg	Dry	0	1.25					18	10.4478	3.616	0.391	2.15	0.255	0.901	0.369	0.367	10T1-001
10	05-May-08	T1	1	Milking cows	Pasture silage	Sil	Fine chopped silage ex pit	31.6	kg	Fresh	13		58.12	13.79	0		43.1	8.66846	2.768	0.578	3.2	0.341	0.654	0.278	0.946	10T1-002
10	05-May-08	T1	6	Milking cows	Citrus pulp	ByP	Citrus pulp	8.126	kg	Fresh	0		86.44	12.78	0		14.3	10.4	1.344	0.289	1.23	0.104	0.899	0.131	0.0314	10T1-009
10	05-May-08	T1	6	Milking cows	Canola meal	ByP	Canola Meal	1	kg	Fresh	0		89.97	80.65	0		90.5	12.9	6.272	1.16	1.37	0.685	0.545	0.577	0.0813	10T1-004
10	05-May-08	T1	6	Milking cows	Bread	ByP	Bread	5.417	kg	Fresh	0		71.14	37.45	0			13.7	2.736	0.28	0.309	0.173	0.233	0.0707	0.8	10T1-008
10	05-May-08	T1	6	Milking cows	Barley grain	Gra	Barley Grain	2.5	kg	Fresh	0	Automatic system not able to get calibration data	40.94	35.96	0		88.7	13.6	1.888	0.333	0.442	0.107	0.0353	0.107	0.0178	10T1-012
10	05-May-08	T1	6	Milking cows	Pasture hay	Hay	HG Past hay	0.45	kg	Fresh	0		23.75	19.87	0		85	7.63416	1.52	0.253	1.4	0.124	0.584	0.214	0.454	10T1-003
10	05-May-08	T1	6	Milking cows	Feed lime	Min	limestone	0.01	kg	Fresh							85						40	5
10	05-May-08	T1	6	Milking cows	Mineral pellets (???)	Min	TMN 50	0.05	kg	Fresh	0	Automatic system not able to get calibration data	78.78	67.95	0					0.692	0.504	2.55	2.72	1.07	0.194	10T1-007
10	05-May-08	T1	6	Milking cows	Salt, sea	Min	Seasalt	0.06	kg	Fresh							100				1.1		1.2	3.7
10	05-May-08	T1	6	Milking cows	Mineral pellets (Best fed)	Min	Base plus	0.3	kg	Fresh	0	Automatic system not able to get calibration data	75.78	68.71	0			13.1	0.224	2.34	0.388	0.348	6.69	2.71	1.19	10T1-006
10	05-May-08	T1	6	Milking cows	Pasture	Pas	Pasture		kg	Dry	0	1.25					18	10.4478	3.616	0.391	2.15	0.255	0.901	0.369	0.367	10T1-001
10	05-May-08	T1	6	Milking cows	Pasture silage	Sil	Fine chopped silage ex pit	31.6	kg	Fresh	13		58.12	13.79	0		43.1	8.66846	2.768	0.578	3.2	0.341	0.654	0.278	0.946	10T1-002
10	18-Aug-08	T2	1	Milking cows	Citrus pulp	ByP	Citrus	1.2	kg	Dry	0		421.99	76.25	11.74		14.3	10.2	0.976	0.186	0.901	0.0613	0.622	0.101	0.0107	10T2-004
10	18-Aug-08	T2	1	Milking cows	Bread	ByP	Bread	0.6	kg	Dry	0		229.3	139.7	11.74			13.3	2.752	0.28	0.269	0.191	0.214	0.0583	0.717	10T2-005
10	18-Aug-08	T2	1	Milking cows	Dairy pellets	Cnc	Pellets ex southern stockfeeds	5	kg	Fresh	2	Automatic system not able to get calibration data	107.61	91.2	17.28			13.3482	2.064	0.428	0.392	0.124	1.01	0.302	0.063	10T2-002
10	18-Aug-08	T2	1	Milking cows	Mineral pellets (Best fed)	Cnc	mineral pellets	0.25	kg	Fresh	0	Automatic system not able to get calibration data	91.87	83.15	12.68					1.99	0.462	0.301	4.92	1.88	0.843	10T2-009
10	18-Aug-08	T2	1	Milking cows	Canola grain	Gra	Canola grain	1	kg	Fresh	0	Automatic system not able to get calibration data	102.44	91.03	12.68			12.1	6.512	1.19	1.29	0.734	0.563	0.6	0.0849	10T2-003
10	18-Aug-08	T2	1	Milking cows	Pasture hay	Hay	Pasture hay	1.2	kg	Fresh	20		56.38	45.61	11.74		85	7.54591	1.264	0.305	1.46	0.145	0.394	0.186	0.479	10T2-006
10	18-Aug-08	T2	1	Milking cows	Pasture	Pas	Pasture		kg	Dry	0	11					18	12.34	5.6	0.795	3.91	0.467	0.434	0.243	0.383	10T2-007
10	03-Nov-08	T3	1	Milking cows	Citrus pulp	ByP	Citrus	2.3	kg	Fresh	1		542.82	105.53	26.75		14.3	10.7	1.248	0.23	1.04	0.136	1.17	0.165	0.0312	10T3-003
10	03-Nov-08	T3	1	Milking cows	Canola meal	ByP	Canola meal	0.3	kg	Fresh	0		178.09	146.51	26.75		90.5	12.3	6.048	1.15	1.41	0.709	0.61	0.606	0.0452	10T3-006
10	03-Nov-08	T3	1	Milking cows	Bread	ByP	Bread	2.8	kg	Fresh	1		474.03	298.81	26.75			14.2	2.896	0.358	0.303	0.219	0.241	0.0687	0.819	10T3-004
10	03-Nov-08	T3	1	Milking cows	Pellets Dairy	Cnc	Southern Stockfeed pellets	0.3	kg	Fresh	0	Automatic system not able to get calibration data	199.97	181.05	26.75	7.9		12.3	1.392	0.726	0.371	0.232	1.49	2.35	2.9	10T3-007
10	03-Nov-08	T3	1	Milking cows	Barley grain	Gra	Barley	3.4	kg	Fresh	0	Automatic system not able to get calibration data	132.16	118.11	26.75		88.7	12.3017	1.76	0.366	0.543	0.142	0.0455	0.124	0.0241	10T3-009
10	03-Nov-08	T3	1	Milking cows	Hay	Hay	Hay	2.3	kg	Fresh	5		96.62	84.11	26.75			7.66843	1.104	0.343	1.27	0.131	0.376	0.191	0.441	10T3-008
10	03-Nov-08	T3	1	Milking cows	Feed lime	Min	Limestone	90	g	Fresh	1						85						40	5
10	03-Nov-08	T3	1	Milking cows	Pasture	Pas	Pasture		kg	Dry	0	13					18	10.3067	3.76	0.651	3.01	0.332	0.582	0.27	0.72	10T3-010
10	02-Feb-09	T4	1	Milking cows	Canola meal	ByP	Canola meal	0.4	kg	Fresh	1		154.4	135.28	25.98		90.5	12.7	6.752	1.12	1.34	0.689	0.563	0.626	0.0829	10T4-008
10	02-Feb-09	T4	1	Milking cows	Sorghum crop	Cro	Sorghum	1.5	kg	Dry	0		130.63	26.12	16.94			10.2462	3.04	0.251	3.48	0.212	0.303	0.266	0.0196	10T4-017
10	02-Feb-09	T4	1	Milking cows	Lupins grain	Gra	Lupins grain	0.4	kg	Fresh	1	Automatic system not able to get calibration data	227.22	200.99	25.98		91.6	13.1	5.216	0.44	0.961	0.223	0.185	0.181	0.0999	10T4-010
10	02-Feb-09	T4	1	Milking cows	Barley grain	Gra	Barley grain	2.9	kg	Fresh	1	Automatic system not able to get calibration data	119.33	103.24	25.98		88.7	12.4584	2.096	0.339	0.429	0.138	0.0494	0.128	0.0133	10T4-009
10	02-Feb-09	T4	1	Milking cows	Mineral pellets (Best fed)	Min	Best fed mineral	0.15	kg	Fresh	1	Automatic system not able to get calibration data	178.76	164.46	25.98					3.03	0.454	0.498	11.9	4.07	2.07	10T4-011
10	02-Feb-09	T4	1	Milking cows	Feed lime	Min	Limestone	90	g	Fresh	1						85						40	5
10	02-Feb-09	T4	1	Milking cows	Southern stockfeed mineral pellets	Min	S/Stock feed mineral	0.15	kg	Fresh	1	Automatic system not able to get calibration data	274.21	249.8	25.98					0.118	0.427	0.43	4.75	4.29	2.31	10T4-012
10	02-Feb-09	T4	1	Milking cows	Pasture	Pas	Pasture		kg	Dry	0	5.5					18	9.50244	2.72	0.24	2.77	0.333	0.459	0.267	0.473	10T4-014
10	02-Feb-09	T4	1	Milking cows	Silage	Sil	Bale Silage	2.97	kg	Fresh	20		203.83	80.36	25.98			9.64294	3.392	0.489	2.28	0.312	0.512	0.231	1.42	10T4-006
10	02-Feb-09	T4	1	Milking cows	Silage	Sil	Pit Silage	8.05	kg	Fresh	2		296.31	166.32	25.98			9.87002	1.328	0.23	0.791	0.115	0.153	0.236	0.0188	10T4-004
11	29-Jan-08	T0	1	Milking cows	Barastoc Milko Hi Pro pellets	Cnc	Ridley pellets (made by Barastoc)	6	kg	Fresh	0	Automatic system not able to get calibration data	211.3	188.74	12.2			11.8376	2.592	0.56	0.733	0.271	1.23	0.328	0.585	11T0-008
11	29-Jan-08	T0	1	Milking cows	Pasture	Pas	Pasture		kg	Dry	0	3					18	9.11496	2.08	0.423	1.89	0.252	0.322	0.275	0.311	11T0-007
11	29-Jan-08	T0	1	Milking cows	Pasture silage	Sil	Pasture silage	20	kg	Fresh	8		94.28	53.73	12.2		43.1	9.42655	2.464	0.759	2.05	0.256	0.473	0.269	1.06	11T0-006
11	08-May-08	T1	1	Milking cows	Barastoc Milko Hi Pro pellets	Cnc	pellets	6.4	kg	Fresh	0	Automatic system not able to get calibration data	211.3	188.74	12.2			11.8376	2.592	0.56	0.733	0.271	1.23	0.328	0.585	11T0-008
11	08-May-08	T1	1	Milking cows	Pasture	Pas	pasture		kg	Dry	0	5					18	11.8603	5.04	0.483	3.26	0.397	0.341	0.288	0.386	11T1-005
11	08-May-08	T1	1	Milking cows	Pasture silage	Sil	silage	20	kg	Fresh	15		94.28	53.73	12.2		43.1	9.42655	2.464	0.759	2.05	0.256	0.473	0.269	1.06	11T0-006
11	14-Aug-08	T2	1	Milking cows	Barastoc Pasture Optimiser pellets	Cnc	Barastock pst Optmiser pellets	6.94	kg	Fresh	0	Avg of 3 groups within one herd. Automatic system not able to get calibration data.	199.33	176.15	12.8			13.3482	2.064	0.631	0.571	0.159	1.23	0.579	0.685	11T2-004
11	14-Aug-08	T2	1	Milking cows	Oaten/triticale hay	Hay	Pasture hay	1	kg	Fresh	15		85.7	73.29	26.82			8.57676	2	0.407	1.91	0.27	0.34	0.256	0.573	11T2-007
11	14-Aug-08	T2	1	Milking cows	maize & sorghum	Pas	pasture		kg	Dry	0	16.5						11.7467	4.688	0.504	2.84	0.405	0.474	0.307	0.778	11T2-002
11	07-Nov-08	T3	1	Milking cows	Barastoc Pasture Optimiser pellets	Cnc	Barastock Optimiser pellets	5.1	kg	Fresh	0	Average of 3 feeding groups within one herd. Automatic system not able to get calibration data	182.59	162.5	26.84			13.3041	1.952	0.693	0.511	0.19	1.54	0.502	0.498	11T3-004
11	07-Nov-08	T3	1	Milking cows	Pasture	Pas	pasture		kg	Dry	0	15					18	10.6014	3.472	0.456	2.21	0.351	0.534	0.306	0.961	11T3-003
11	16-Feb-09	T4	1	Milking cows	Barastoc Milko Hi Pro pellets	Cnc	Pellets, milker Hi pro	4.7	kg	Fresh	0	Automatic system not able to get calibration data	142.44	126.83	0			12.7	2.032	0.445	0.552	0.206	1.31	0.288	0.481	11T4-007
11	16-Feb-09	T4	1	Milking cows	Pasture	Pas	Pasture	0	kg	Dry	0	0					18	10.5	3.5	0.35	2	0.3
11	16-Feb-09	T4	1	Milking cows	Pasture silage	Sil	Silage	15	kg	Dry	15		106.38	28.74	0		43.1	10.0341	3.664	0.369	2.18	0.298	0.491	0.249	0.977	11T4-006
12	14-Feb-08	T0	1	Milking cows	Brassica crop	Cro	Hunter & herb crop		kg	Dry	0	3	611.89	95.7	26.13			11.2534	3.936	0.29	2.86	0.836	1.49	0.815	1.46	12T0-006
12	14-Feb-08	T0	1	Milking cows	Pasture silage	Sil	HG silage	20	kg	Fresh	8		114.78	76.3	26.13		43.1	8.51518	2.032	0.256	2.4	0.282	0.854	0.289	0.947	12T0-005
12	06-Aug-08	T2	1	Milking cows	Barastoc Milko Hi Pro pellets	Cnc	Pellets, Hi Pro	3.5	kg	Fresh	0	Amount amended from 4 to avg of 4 "runs" from feeder calibration	250.36	219.32	0			12.4	2.064	0.632	0.588	0.157	0.133	0.404	0.648	12T2-002
12	06-Aug-08	T2	1	Milking cows	Ryegrass pasture	Pas	pasture		kg	Dry	0							11.0218	4.416	0.552	3.71	0.385	0.569	0.253	0.697	12T2-003
12	13-Nov-08	T3	1	Milking cows	Barastoc Pasture Optimiser pellets	Cnc	pasture Optimiser pellets	4.58	kg	Fresh	0	4kg changed to 4.58kg after calibration	356.15	316.15	12.47			13.3419	2.048	0.694	0.532	0.166	1.61	0.321	0.382	12T3-001
12	13-Nov-08	T3	1	Milking cows	Ryegrass pasture	Pas	pasture in padock		kg	Dry	0	No idea						10.2839	3.136	0.546	2.16	0.295	0.829	0.253	0.359	12T3-003
12	09-Feb-09	T4	1	Milking cows	Barastoc Milko Hi Pro pellets	Cnc	pellets, Barastoc Milker Hi Pro	4	kg	Fresh	0		156.87	130.53	12.41			13.9	1.232	0.141	1.45	0.168	0.452	0.155	0.138	12T4-007
12	09-Feb-09	T4	1	Milking cows	Pasture	Pas	pasture		kg	Dry	0	No idea of pasture amount fed					18	10.2839	3.136	0.546	2.16	0.295	0.829	0.253	0.359	12T3-003
13	31-Jan-08	T0	1	Milking cows	Brewers grain	ByP	Brewers grain	24	kg	Fresh	0		115.15	36.05	12.46		28.2	10.504	3.696	0.622	0.0566	0.214	0.205	0.172	0.0109	13T0-004
13	31-Jan-08	T0	1	Milking cows	Sugar, raw	ByP	Raw sugar	0.01	kg	Fresh	0		53.34	52.4	12.7			12.5		0.107	0.0366	0.0214	0.0412	0.0038	0.0468	13T2-009
13	31-Jan-08	T0	1	Milking cows	Reids Pro Mix - Reids ProF (???)	Cnc	Reid's pro feed	1	kg	Fresh	0		110.43	100.38	12.46			12.8	4.832	0.88	0.897	0.456	3.25	1.59	0.217	13T0-006
13	31-Jan-08	T0	1	Milking cows	Triticale grain	Gra	Trit grain	4	kg	Fresh	0		98.42	87.09	12.46		89.4	12.7373	2.208	0.341	0.436	0.137	0.0315	0.122	0	13T0-005
13	31-Jan-08	T0	1	Milking cows	Salt, sea	Min	Sea salt	0.005	kg	Fresh	0		133.18	131.33	0		100				1.1		1.2	3.7		13T1-008
13	31-Jan-08	T0	1	Milking cows	Bi-Carb	Min	BiCarb	0.006	kg	Fresh	0		48.95	35.06	17.25					0.15	0.0467		0.0104	0.000807	40.8	13T2-008
13	31-Jan-08	T0	1	Milking cows	Pasture	Pas	pasture as fed		kg	Dry	0	No idea of pasture amount					18	8.54532	1.92	0.323	1.28	0.266	0.55	0.304	0.293	13T0-003
13	31-Jan-08	T0	1	Milking cows	Pasture silage	Sil	Pasture silage (very wet to look at)	11	kg	Fresh	5		70.95	24.07	12.46		43.1	8.54249	2.416	0.535	3.65	0.248	0.441	0.218	0.428	13T0-002
13	12-May-08	T1	1	Milking cows	Triticale mixed ration (???)	Cnc	Bail blend	7.8	kg	Fresh	0	7kg changed to 7.8kg/c/d after calibration	159.24	142.91	0			13.4	3.36	0.506	0.583	0.238	0.678	0.45	0.724	13T1-003
13	12-May-08	T1	1	Milking cows	Pasture	Pas	pasture		kg	Dry	0	No idea of amount					18	10.9661	4.4	0.504	3.71	0.332	0.388	0.249	0.117	13T1-010
13	12-May-08	T1	1	Milking cows	Maize silage	Sil	Maize silage imported	6.5	kg	Dry	1		147.89	55.6	0		34.2219	9.91817	1.136	0.281	0.702	0.084	0.147	0.181	0.0139	13T1-002
13	13-Aug-08	T2	1	Milking cows	Brewers grain	ByP	Brewers grain	19.8	kg	Fresh	0		100.72	35.7	17.25		28.2	10.9264	4.016	0.455	0.0464	0.282	0.183	0.151	0.00828	13T2-004
13	13-Aug-08	T2	1	Milking cows	Feedmix grain	Cnc	Dairy fed grain, includes additives	7.55	kg	Fresh	0	changed to 7.55 after calibration	113.85	101.81	17.25			13.5934	2.688	0.335	0.481	0.205	0.009	0.233	0.4	13T2-007
13	13-Aug-08	T2	1	Milking cows	Pasture	Pas	pasture		kg	Dry	0	10					18	12.0498	5.648	0.634	3.78	0.501	0.432	0.144	0.218	13T2-015
13	13-Aug-08	T2	1	Milking cows	Maize silage	Sil	Maize silage	13	kg	Fresh	0		135.36	59.51	17.25		34.2219	9.29345	1.056	0.242	0.849	0.126	0.151	0.215	0.0163	13T2-003
13	12-Nov-08	T3	1	Milking cows	Brewers grain	ByP	Brewers Grain (feed pad fed)	18.69	kg	Fresh	0		204.42	60.61	12.55		28.2	11.1886	4.4	0.576	0.0632	0.323	0.196	0.17	0.0175	13T3-002
13	12-Nov-08	T3	1	Milking cows	Trit promix blend	Cnc	Bail feed (triticale&promix blend	6.84	kg	Fresh	0	Changed to 6.84 after calibration	165.12	150.74	12.55			12.5924	2.72	0.569	0.547	0.2	0.652	0.492	0.803	13T3-001
13	12-Nov-08	T3	1	Milking cows	Pasture	Pas	Pasture in paddock		kg	Dry	0	No idea of amounts					18	9.7915	2.512	0.35	1.51	0.241	0.106	0.107	0.292	13T3-005
13	06-Feb-09	T4	1	Milking cows	Brewers grain	ByP	Brewers grain	5.26	kg	Fresh	0		170.3	43.03	16.9		28.2	10.872	4.192	0.576	0.0498	0.334	0.212	0.186	0.0106	13T4-004
13	06-Feb-09	T4	1	Milking cows	Farmer mix	Cnc	Grain promix blend	6	kg	Fresh	0	same amount after calibration no change needed	194	163.6	16.9			13.4362	2.288	0.376	0.478	0.253	0.658	0.385	1.1	13T4-007
13	06-Feb-09	T4	1	Milking cows	Winfred (like turnips-no bulb	Cro	Crop, Winfred am feed		kg	Dry	0	Crop fed during day, pasture fed during night. No idea of amounts						10.2067	2.688	0.36	3.54	1.05	1.6	0.493	0.109	13T4-011
13	06-Feb-09	T4	1	Milking cows	Pasture	Pas	pasture pm feed		kg	Dry	0	Crop fed during day, pasture fed during night. No idea of amounts					18	8.96642	2.048	0.252	2.38	0.342	0.443	0.296	0.374	13T4-010
13	06-Feb-09	T4	1	Milking cows	Pasture silage	Sil	Silage ex pit 1	4	kg	Dry	0		208.44	42.39	16.9		43.1	8.26363	2.304	0.4	2.6	0.324	0.421	0.211	0.515	13T4-009
14	14-Feb-08	T0	1	Milking cows	Apple Cider Vinegar	ByP	apple cider vinegar	3.5	g	Fresh	0						6.1745			0.00671141	0.0738255		0.00671141	0.00671141
14	14-Feb-08	T0	1	Milking cows	Salt, sea	Min	Sea salt	3.5	g	Fresh	0						100				1.1		1.2	3.7		14T0-014
14	14-Feb-08	T0	1	Milking cows	Safflower/barley grain	MxG	Barley safflower blend	1.7	kg	Fresh	0	amended from 3 kg after feeder calibration	153.4	139.77	26.4			15.8	2.56	0.445	0.76	0.14	0.178	0.164	0.0127	14T0-008
14	14-Feb-08	T0	1	Milking cows	Kelp blend	Org	Kelp / dolomite blend	3.5	g	Fresh	0						85.75	12.7414	0.52	0.1375	1.315	1.115	11.9672	7.11033		14T0-013
14	14-Feb-08	T0	1	Milking cows	Pasture	Pas	Pasture		kg	Fresh	0	3					18	8.35841	1.696	0.176	0.679	0.187	0.829	0.233	0.217	14T0-005
14	14-Feb-08	T0	1	Milking cows	Pasture silage	Sil	pasture silage near pit	6	kg	Fresh	10		87.51	56.94	26.4		43.1	10.1315	3.44	0.402	2.08	0.322	0.964	0.286	1.43	14T0-007
14	14-Feb-08	T0	1	Milking cows	Pasture silage	Sil	pasture silage near road	6.4	kg	Fresh	10		65.01	47.62	26.4		43.1	8.45575	2.384	0.271	3.21	0.246	0.797	0.244	0.408	14T0-006
14	06-May-08	T1	1	Milking cows	Linseed meal	ByP	Linseed meal	0.5	kg	Fresh	2		70.73	64.34	0			16.5	0.1488	0.538	0.847	0.286	0.2	0.41	0.0777	14T1-003
14	06-May-08	T1	1	Milking cows	Oaten hay	Hay	Oat hay	3.55	kg	Fresh	2		31.35	25.95	0		88.9	9.12799	1.264	0.106	0.994	0.154	0.196	0.13	0.408	14T1-004
14	06-May-08	T1	1	Milking cows	Lucerne hay	Hay	Lucerne hay	3.55	kg	Fresh	2		35.74	28.88	0		87.8	9.08023	3.344	0.36	1.12	0.291	1.99	0.491	0.327	14T1-006
14	06-May-08	T1	1	Milking cows	Salt, sea	Min	Sea salt	3.73	g	Fresh	0						100				1.1		1.2	3.7		14T0-014
14	06-May-08	T1	1	Milking cows	Mixed grain	MxG	Bale as fed-Grain mix	4.76	kg	Fresh	0	changed from 5 to 4.76kg after calibration	105.08	94.35	0			16.1	2.752	0.386	0.671	0.188	0.2	0.208	0.0209	14T1-007
14	06-May-08	T1	1	Milking cows	Kelp blend	Org	Kelp / dolomite blend	3.73	g	Fresh	0						85.75	12.7414	0.52	0.1375	1.315	1.115	11.9672	7.11033		14T0-013
14	06-May-08	T1	1	Milking cows	Pasture	Pas	Pasture		kg	Dry	0	5					18	10.0009	3.328	0.308	2.87	0.295	0.49	0.231	0.107	14T1-008
14	11-Aug-08	T2	1	Milking cows	Apple Cider Vinegar	ByP	Apple cider vinegar	1.8	g	Fresh	0						6.1745			0.00671141	0.0738255		0.00671141	0.00671141
14	11-Aug-08	T2	1	Milking cows	Cod liver oil	ByP	Cod liver oil	1.8	g	Fresh	0						0	0.0341163
14	11-Aug-08	T2	1	Milking cows	Cereal straw	Hay	.75 bale straw. Feed pad	3.38	kg	Fresh	10		39.11	28.17	0		89.2586	5.13031	0.464	0.0448	1.48	0.118	0.198	0.0839	0.0942	14T2-005
14	11-Aug-08	T2	1	Milking cows	Salt, sea	Min	Sea salt	1.8	g	Fresh	0						100				1.1		1.2	3.7		14T0-014
14	11-Aug-08	T2	1	Milking cows	Mixed grain	MxG	Barley/safflower blend grain (shed fed)	6.05	kg	Fresh	0	6.65 changed to 6.05kg after calibration	88.4	78.51	0			15.8	2.56	0.445	0.76	0.14	0.178	0.164		14T2-002
14	11-Aug-08	T2	1	Milking cows	Kelp blend	Org	Kelp / dolomite blend	1.8	g	Fresh	0						85.75	12.7414	0.52	0.1375	1.315	1.115	11.9672	7.11033		14T0-013
14	11-Aug-08	T2	1	Milking cows	Ryegrass/clover pasture	Pas	Pasture (F5)		kg	Dry	0	8						11.6795	4.8	0.437	2.97	0.516	0.779	0.276	0.662	14T2-001
14	11-Aug-08	T2	1	Milking cows	Lucerne silage	Sil	Lucerne silage	2.9	kg	Dry	10		54.54	32.13	0		49.5	10.1352	3.984	0.565	2.15	0.36	0.98	0.633	0.622	14T2-003
14	18-Nov-08	T3	1	Milking cows	Barley grain	Gra	Barley	1	kg	Fresh	0	1.25 changed to 1kg/cow/day after calibration.Contentment ration	115.03	105.97	26.64		88.7	12.4708	2.096	0.241	0.584	0.127	0.0307	0.101	0.0326	14T3-001
14	18-Nov-08	T3	1	Milking cows	Salt, sea	Min	Salt	17.36	g	Fresh	0						100				1.1		1.2	3.7		14T0-014
14	18-Nov-08	T3	1	Milking cows	Kelp blend	Org	Kelp / dolomite blend	0.17	kg	Fresh	0						85.75	12.7414	0.52	0.1375	1.315	1.115	11.9672	7.11033		14T0-013
14	18-Nov-08	T3	1	Milking cows	Ryegrass/clover pasture	Pas	pasture		kg	Dry	0	15						9.30058	2.112	0.401	2.13	0.214	0.653	0.215	0.264	14T3-004
14	02-Feb-09	T4	1	Milking cows	Wheat grain	Gra	Barley	2.76	kg	Fresh	0	3 changed to 2.76 after calibration	235.66	206.85	0		89.4	12.9329	2.8	0.303	0.416	0.175	0.0432	0.13	0	14T4-002
14	02-Feb-09	T4	1	Milking cows	Pasture	Pas	Pasture		kg	Dry	0	7					18	9.02302	2.192	0.224	2.61	0.344	0.628	0.242	0.136	14T4-006
14	02-Feb-09	T4	1	Milking cows	Pasture silage	Sil	Pit silage	8	kg	Fresh	5		56.45	27.15	0		43.1	8.49024	2	0.307	2.16	0.253	0.757	0.22	0.494	14T4-001
15	12-Feb-08	T0	1	Milking cows	Grain + Min	Cnc	grain mix - Irwin's	1.42	kg	Fresh	0	1.5 changed to 1.42 after calibration	456.26	414.57	26.3			11.6	2.928	0.423	0.676	0.171	0.159	0.18	0.442	15T0-010
15	12-Feb-08	T0	1	Milking cows	Millet crop	Cro	Millet, strip grazed	2	kg	Dry	0		405.71	57.4	26.3		90.5667	9.97493	3.136	0.29	6.52	0.311	0.511	0.519	0.469	15T0-013
15	12-Feb-08	T0	1	Milking cows	Pasture	Pas	pasture as fed night		kg	Dry	0	7.5					18	10.3566	2.912	0.258	2.37	0.374	0.381	0.308	0.245	15T0-011
15	12-Feb-08	T0	1	Milking cows	Pasture	Pas	pasture as fed day		kg	Dry	0	7.5					18	9.52217	2.896	0.413	2.84	0.326	0.489	0.264	0.247	15T0-012
15	12-Feb-08	T0	1	Milking cows	Pasture silage	Sil	Pasture silage mid cut	1.17	kg	Dry	10		129.29	72.21	26.3		43.1	10.1811	3.472	0.456	3.61	0.331	0.512	0.239	0.414	15T0-008
15	12-Feb-08	T0	1	Milking cows	Pasture silage	Sil	Pasture silage early cut	2.34	kg	Dry	10		143.18	67.68	26.3		43.1	10.3815	3.856	0.446	4.08	0.426	0.376	0.223	0.455	15T0-009
15	15-May-08	T1	1	Milking cows	Irwin's grain mix pellets	Cnc	Irwin's mix	3.76	kg	Fresh	1	Changed from 3 to 3.76 after calibration	165.32	145.55	0			13.4991	2.448	0.305	0.53	0.139	0.112	0.144	0.452	15T1-005
15	15-May-08	T1	1	Milking cows	Pasture	Pas	pasture		kg	Dry	0	7.5					18	11.9705	4.88	0.403	3.68	0.451	0.359	0.246	0.292	15T1-001
15	15-May-08	T1	1	Milking cows	Pasture silage	Sil	Pasture silage- HG	3.57	kg	Dry	5		66.3	30.93	0		43.1	9.75504	3.52	0.366	3.68	0.381	0.449	0.222	0.495	15T1-004
15	07-Aug-08	T2	1	Milking cows	Irmix from Irwins	Cnc	Mixed Irwin's grain	1.9	kg	Fresh	1	2.75 changed to 1.9 after feeder calibration	264.3	234.35	25.91			12.1499	2.16	0.336	0.481	0.155	0.152	0.711	0.582	15T2-001
15	07-Aug-08	T2	1	Milking cows	Pasture	Pas	pasture		kg	Dry	0	14					18	11.1849	3.856	0.421	2.68	0.452	0.469	0.286	0.638	15T2-003
15	06-Nov-08	T3	1	Milking cows	Irwin's grain mix pellets	Cnc	Irwins Grain Mix Pellets	2.1	kg	Fresh	1	no change needed after calibration	245.54	219.47	12.47			12.569	2.912	0.472	0.582	0.194	0.154	0.194	0.594	15T3-006
15	06-Nov-08	T3	1	Milking cows	Pasture	Pas	Pasture		kg	Dry	0	14					18	10.2824	2.912	0.369	2.27	0.299	0.42	0.187	0.379	15T3-003
15	13-Feb-09	T4	1	Milking cows	Grain mix	Cnc	Grain blend & biscuit	2	kg	Fresh	0		103.27	94.01	0			12.5105	2.48	0.424	0.55	0.176	0.116	0.163	0.631	15T4-009
15	13-Feb-09	T4	1	Milking cows	Chicory & Hunter	Cro	Chickory and hunter crop	1.5	kg	Dry	5		358.44	37	0			10.6023	2.688	0.249	3.07	0.455	1.85	0.574	1.35	15T4-002
15	13-Feb-09	T4	1	Milking cows	Pasture	Pas	pasture as fed		kg	Dry	0	3.5					18	10.455	3.76	0.4	2.64	0.45	0.678	0.349	0.646	15T4-003
15	13-Feb-09	T4	1	Milking cows	Pasture silage	Sil	HG pasture silage	5.5	kg	Dry	5		161.72	56.51	0		43.1	9.69022	3.072	0.385	3.38	0.292	0.464	0.261	0.403	15T4-006
16	11-Feb-08	T0	1	Milking cows	Palm kernels	ByP	Palm kernels	0.5	kg	Fresh	0		224.67	184.8	26.35			8.1	2.48	0.617	0.723	0.219	0.453	0.303	0.0565	16T0-004
16	11-Feb-08	T0	1	Milking cows	Barastoc Pasture Optimiser pellets	Cnc	pellets	6.2	kg	Fresh	0	6 changed to 6.2 after calibration	313.46	279.71	26.35			13.4047	2.208	0.564	0.609	0.189	1.41	0.295	0.525	16T0-003
16	11-Feb-08	T0	1	Milking cows	Ryegrass pasture	Pas	Pasture		kg	Dry	0	10	200.96	57.49	26.35			11.0838	4.448	0.526	3.06	0.431	0.491	0.351	0.286	16T0-001
16	11-Feb-08	T0	1	Milking cows	Pasture silage	Sil	1 bale silage	1.2	kg	Dry	5		35.65	22.3	12.4		43.1	10.1803	3.344	0.445	2.84	0.351	0.465	0.293	1.39	16T0-002
16	15-May-08	T1	1	Milking cows	Barastoc Milko Hi Pro pellets	Cnc	Pellets Hi-Pro	5.5	kg	Fresh	5		131.18	115.18	0			13	2.496	0.629	0.671	0.198	1.29	0.327	0.532	16T1-001
16	15-May-08	T1	1	Milking cows	Pasture hay	Hay	Hay	0.5	kg	Dry	5		54.68	43.83	0		85	6.89734	1.312	0.236	1.87	0.24	0.337	0.227	0.397	16T1-003
16	15-May-08	T1	1	Milking cows	Pasture	Pas	Pasture		kg	Dry	0	6					18	11.1645	4.496	0.496	2.49	0.466	0.639	0.31	0.595	16T1-004
16	15-May-08	T1	1	Milking cows	Pasture silage	Sil	Silage	5	kg	Dry	5		94.46	41.83	0		43.1	8.96446	2.672	0.417	3.11	0.251	0.6	0.295	0.823	16T1-002
16	06-Nov-08	T3	1	Milking cows	Barastoc Performance Plus pellets	Cnc	Hi Performance Barastoc	5.88	kg	Fresh	1	6 changed to 5.88 after calibration	151.46	135.04	26.46			13.4	3.104	0.612	0.709	0.23	1.3	0.454	0.536	16T3-007
16	06-Nov-08	T3	1	Milking cows	Pasture hay	Hay	Hay	1	kg	Dry	10		80.79	71.28	26.46		85	7.23322	1.632	0.374	1.77	0.15	0.36	0.272	0.526	16T3-006
16	06-Nov-08	T3	1	Milking cows	Pasture	Pas	Pasture		kg	Dry	0	9					18	11.0955	4.352	0.552	3.49	0.401	0.495	0.254	0.335	16T3-009
16	04-Feb-09	T4	1	Milking cows	Ridleys Pellets	Cnc	Ridley pellets	6	kg	Fresh	0	No change after feeder calibration	167.22	150.06	26.52			13.6122	2.736	0.491	0.616	0.278	1.04	0.31	0.565	16T4-002
16	04-Feb-09	T4	1	Milking cows	Pasture	Pas	Pasture		kg	Dry	0	6.5					18	10.0354	3.856	0.331	2.33	0.449	0.45	0.265	0.269	16T4-001
16	04-Feb-09	T4	1	Milking cows	Silage	Sil	silage	4.5	kg	Dry	8		76.72	53.83	26.52			9.06746	2.368	0.307	1.85	0.303	0.429	0.269	0.745	16T4-005
17	06-Feb-08	T0	1	Milking cows	Barastoc Classic Dairy pellets	Cnc	pellets	3.2	kg	Fresh	0	2.5 changed to 3.2 after calibration	418.73	375.43	26.39			13.7	1.968	0.714	0.588	0.17	1.32	0.68	0.557	17T0-007
17	06-Feb-08	T0	1	Milking cows	Ryegrass pasture	Pas	Pasture		kg	Dry	0	14	465.45	110.15	26.39			9.8639	3.168	0.473	2.6	0.494	0.423	0.318	0.197	17T0-001
17	14-May-08	T1	1	Milking cows	Barastoc Pasture Optimiser pellets	Cnc	Pellets	8.96	kg	Fresh	0	0	185.48	164.63	0			13.3985	2.192	0.613	0.63	0.189	1.46	0.324	0.54	17T1-001
17	14-May-08	T1	1	Milking cows	Ryegrass/white clover pasture	Pas	Pasture		kg	Dry	0	6						11.3375	4.496	0.512	3.39	0.333	0.481	0.282	0.354	17T1-002
17	14-May-08	T1	1	Milking cows	Maize silage	Sil	Maize Silage	6	kg	Fresh	10		202.81	65.89	0		34.2219	10.1224	1.184	0.198	1.03	0.0846	0.137	0.173	0.0321	17T1-003
17	05-Aug-08	T2	1	Milking cows	Barastoc Pasture Optimiser pellets	Cnc	Pasture Optimiser	3.5	kg	Fresh	0	3.5 changed 4 after feeder calibration	233.08	203.41	0			13.3167	1.984	0.645	0.683	0.167	1.16	0.31	0.503	17T2-004
17	05-Aug-08	T2	1	Milking cows	Ryegrass pasture	Pas	Pasture		kg	Dry	0	6						11.387	4.496	0.593	2.89	0.345	2.21	0.303	0.406	17T2-003
17	05-Aug-08	T2	1	Milking cows	Sorghum/millet sil	Sil	Sorghum Millet Maize Pit	7.5	kg	Dry	10		136.41	23.27	0	17.06		7.55587	1.824	0.475	3.43	0.55	0.496	0.589	1.21	17T2-005
17	05-Nov-08	T3	1	Milking cows	Barastoc Pasture Optimiser pellets	Cnc	Barastoc Pasture Optimiser	4.38	kg	Fresh	3	4 changed 4.38 after feeder calibration	106.17	94.89	26.58			13.3985	2.192	0.684	0.639	0.116	1.02	0.306	0.486	17T3-002
17	05-Nov-08	T3	1	Milking cows	Pasture	Pas	Pasture		kg	Dry	0	15					18	10.651	3.504	0.496	2.64	0.307	0.424	0.225	0.264	17T3-001
17	04-Feb-09	T4	1	Milking cows	Mixed grain	MxG	Grain Mix (5% Palm, 30% Barley, 65% Wheat)	3.33	kg	Fresh	5	Amount unknown?? Amount estimated on average of feeder drops ( 1.55, 1.8, 1.7, 1.6) by 2 milkings. =3.33	103.71	93.62	26.52			13.4	1.888	0.304	0.406	0.154	0.0591	0.127	0.573	17T4-004
17	04-Feb-09	T4	1	Milking cows	Pasture	Pas	Pasture		kg	Fresh	0	12					18	10.4752	4	0.382	2.62	0.45	0.44	0.327	0.232	17T4-001
18	06-Feb-08	T0	1	Milking cows	Barastoc Dry Cow Lead Up	Cnc	Pellets (Hi Pro)	3.92	kg	Dry	0	4 changed to 3.92 after feeder calibration	200.29	179.9	12.52			13.8	2.128	0.839	0.555	0.215	1.22	0.329	0.51	18T0-008
18	06-Feb-08	T0	1	Milking cows	maize & sorghum	Pas	pasture		kg	Dry	0	3.6						8.67694	2.192	0.329	0.828	0.26	0.605	0.237	0.245	18T0-007
18	06-Feb-08	T0	1	Milking cows	Pasture silage	Sil	Bale silage	11	kg	Dry	2		83.04	36.21	12.52		43.1	10.8483	4.352	0.38	4.54	0.39	0.397	0.282	0.695	18T0-005
18	13-May-08	T1	1	Milking cows	Barastoc Pasture Optimiser pellets	Cnc	Ridley's pasture optimiser pellets	4.98	kg	Fresh	0	7 changed to 4.98 after feeder calibration	246.25	217.18	0			13.3482	2.064	0.923	0.571	0.179	1.06	0.346	0.429	18T1-005
18	13-May-08	T1	1	Milking cows	Pasture	Pas	pasture		kg	Dry	0	8.27					18	12.2389	5.28	0.706	4.2	0.344	0.427	0.425	0.466	18T1-001
18	13-May-08	T1	1	Milking cows	Pasture silage	Sil	HG silage	4.14	kg	Fresh	5		111.86	30.33	0		43.1	10.2585	3.952	0.38	3.53	0.307	0.404	0.226	0.558	18T1-002
18	27-Aug-08	T2	1	Milking cows	Ridley Pasture Optimiser	Cnc	pasture optimiser Pellets	8	kg	Fresh	0	No change after calibration	464.97	410.66	12.66			13.3293	2.016	0.694	0.572	0.221	1.2	0.531	0.565	18T2-001
18	27-Aug-08	T2	1	Milking cows	Pasture	Pas	Pasture		kg	Dry	0	11					18	11.7469	4.72	0.751	4.25	0.508	0.415	0.236	0.39	18T2-002
18	18-Nov-08	T3	1	Milking cows	Ridley Pasture Optimiser	Cnc	Ridleys Pasture Optimiser	7.42	kg	Fresh	0	7 changed to 7.42 after calibration	236.1	212.09	12.56			13.2727	1.872	0.701	0.553	0.183	1.73	0.479	0.548	18T3-004
18	18-Nov-08	T3	1	Milking cows	Pasture	Pas	Pasture		kg	Dry	0	12.5					18	10.6259	3.44	0.4	2.92	0.328	0.371	0.233	0.506	18T3-003
18	12-Feb-09	T4	1	Milking cows	16% protein pellets (???)	Cnc	Pellets, custom mix	5.7	kg	Fresh	0	6 changed to 5.7 after calibration	164.18	145.56	26.27			13.5	2.304	0.308	0.537	0.205	1.27	0.566	0.3	18T4-004
18	12-Feb-09	T4	1	Milking cows	Pasture	Pas	pasture as fed		kg	Dry	0	1					18	8.91113	2.096	0.225	0.917	0.216	0.38	0.269	0.206	18T4-003
18	12-Feb-09	T4	1	Milking cows	Pasture silage	Sil	pasture silage	6.6	kg	Dry	2		96	53.59	26.27		43.1	10.1441	3.472	0.489	4.51	0.337	0.391	0.283	0.762	18T4-006
19	01-Feb-08	T0	1	Milking cows	Westons Max Pro 18 pellets	Cnc	pellets	3	kg	Fresh	0	No change after calibration	161.87	144.32	12.31			13.4	2.256	0.824	0.707	0.205	2.23	0.387	0.678	19T0-001
19	01-Feb-08	T0	1	Milking cows	Oaten hay	Hay	1 bale oat hay	4.04	kg	Dry	8		118.86	101.97	12.31		88.9	8.91072	1.12	0.212	1.27	0.124	0.713	0.126	0.392	19T0-002
19	01-Feb-08	T0	1	Milking cows	Ryegrass/clover pasture	Pas	pasture		kg	Dry	0	12.5	114.09	31.75	12.31			11.5481	4.56	0.393	3.09	0.59	0.329	0.367	0.762	19T0-007
19	14-May-08	T1	1	Milking cows	Pellets (???)	Cnc	Pellets	3.1	kg	Fresh	2	changed from 2.8 after calibration	152.6	133.96	0		88.6685	12.9	2.16	0.896	0.62	0.189	1.99	0.438	0.561	19T1-001
19	14-May-08	T1	1	Milking cows	Pasture	Pas	pasture		kg	Dry	0	12					18	11.2725	4.928	0.612	2.84	0.473	0.716	0.297	0.654	19T1-005
19	14-May-08	T1	1	Milking cows	Silage	Sil	Silage	2.06	kg	Dry	5		107.18	63.98	0			8.67866	2.448	0.527	2.2	0.402	0.619	0.247	0.263	19T1-003
19	11-Aug-08	T2	1	Milking cows	Westons Hi Performa pellets	Cnc	Westerns pellets	1.4	kg	Fresh	5	No change after calibration	253.61	231.33	26.14			12	2.304	0.715	0.715	0.239	2.06	0.393	0.555	19T2-002
19	11-Aug-08	T2	1	Milking cows	Pasture	Pas	pasture		kg	Fresh	0	15.5					18	11.3046	4.192	0.414	3.09	0.424	0.384	0.29	0.749	19T2-001
19	05-Nov-08	T3	1	Milking cows	Dairy pellets	Cnc	Ridleys Classic Dairy+ Magnesium	2.84	kg	Fresh	2	4.2 changed to 2.84 after calibration	115.43	102.2	26.47			13.3796	2.144	0.633	0.686	0.115	1.54	0.656	0.366	19T3-005
19	05-Nov-08	T3	1	Milking cows	Pasture	Pas	Pasture		kg	Dry	0	21					18	11.0301	3.808	0.553	2.6	0.451	0.471	0.303	0.99	19T3-001
19	03-Feb-09	T4	1	Milking cows	Ridleys Pellets	Cnc	Ridley Pellets	2.1	kg	Fresh	2	No change after calibration	157.75	141.81	26.01			13.4173	2.24	0.443	0.756	0.237	2.01	0.407	0.293	19T4-007
19	03-Feb-09	T4	1	Milking cows	Pasture	Pas	Pasture		kg	Dry	0	15					18	10.6493	4.16	0.481	3.22	0.544	0.556	0.346	0.409	19T4-006
20	12-Feb-08	T0	1	Milking cows	Pellets (???)	Cnc	pellets	2.4	kg	Fresh	0		100	90.5	0		88.6685	12.8	2.624	0.557	0.78	0.235	2.01	0.622	0.647	20T0-001
20	12-Feb-08	T0	1	Milking cows	Pasture	Pas	pasture		kg	Fresh	0	15	100	11.72	0		18	10.6974	3.968	0.441	4.39	0.337	0.322	0.279	0.0625	20T4-003
20	08-May-08	T1	1	Milking cows	Pellets (???)	Cnc	Pellets YSF	5.8	kg	Fresh	0		100	91.39	0		88.6685	12.4	3.344	0.794	0.647	0.3	2.03	0.815	0.507	20T2-001
20	08-May-08	T1	1	Milking cows	Pasture	Pas	Pasture		kg	Dry	0	4					18	8.77495	2.064	0.602	3.32	0.35	0.363	0.382	0.0447	20T1-003
20	08-May-08	T1	1	Milking cows	Pasture silage	Sil	Pit silage 3 T/day	25.4	kg	Fresh	5		100	26.53	0		43.1	8.88358	2.592	0.549	2.61	0.338	0.625	0.308	0.543	20T1-002
20	08-Aug-08	T2	1	Milking cows	Youngs stockfeed	Cnc	Young's stock feeds pellets	3.31	kg	Fresh	0	No change after calibration	100	91.39	0			13.8512	3.344	0.794	0.647	0.3	2.03	0.815	0.507	20T2-001
20	08-Aug-08	T2	1	Milking cows	Pasture hay	Hay	Rye/paspalum	2.52	kg	Fresh	2		50	44.89	0		85	8.14265	1.776	0.25	2.47	0.229	0.38	0.271	0.182	20T1-001
20	08-Aug-08	T2	1	Milking cows	Pasture	Pas	Pasture		kg	Dry	0	No amount listed	100	18.3	0		18	10.949	3.696	0.516	3.26	0.276	0.42	0.232	0.758	20T2-003
20	08-Aug-08	T2	1	Milking cows	Pasture silage	Sil	Rye/clover pit silage	25.2	kg	Fresh	10		100	27.73	0		43.1	9.64728	3.12	0.67	3.82	0.381	0.653	0.282	0.817	20T2-002
20	14-Nov-08	T3	1	Milking cows	Youngs stockfeed	Cnc	Young Stock Feed Pellets	6	kg	Fresh	0	No amounts in Questionnaire. No calibration data found in survey	100	90.13	0			13.5997	2.704	0.68	0.565	0.178	1.5	0.678	0.515	20T3-003
20	14-Nov-08	T3	1	Milking cows	Pasture	Pas	Pasture		kg	Dry	0	11	100	17.09	0		18	9.47316	2.96	0.735	4.32	0.421	0.514	0.356	0.372	20T3-002
20	18-Feb-09	T4	1	Milking cows	Youngs stockfeed	Cnc	Youngs Stockfeeds Pellets	6	kg	Fresh	0	No change after calibration	100	90.13	0			13.5997	2.704	0.68	0.565	0.178	1.5	0.678	0.515	20T3-003
20	18-Feb-09	T4	1	Milking cows	Pasture	Pas	Pasture		kg	Dry	0	11	100	11.72	0		18	10.6974	3.968	0.441	4.39	0.337	0.322	0.279	0.0625	20T4-003
21	13-Feb-08	T0	1	Milking cows	Grain + Min	Cnc	Grain ration with additives	8.84	kg	Fresh	0	9.5 changed to 8.84kg after calibration	109.68	98.65	0			12.8158	2.848	0.45	0.658	0.278	0.891	0.547	0.28	21T0-005
21	13-Feb-08	T0	1	Milking cows	Sorghum crop	Cro	Green chop sorghum	8	kg	Dry	10	harvested and fed back from wagon	100	18.71	0			8.71922	2.048	0.383	2.7	0.156	0.485	0.504	0.044	21T0-014
21	13-Feb-08	T0	1	Milking cows	Wheat hay	Hay	Wheat hay	8	kg	Fresh	12		21.11	16.83	0		87.9	9.46625	1.936	0.212	1.8	0.193	0.209	0.143	0.00935	21T0-010
21	13-Feb-08	T0	1	Milking cows	Pasture	Pas	Pasture	0	kg	Dry	0	0					18	10.5	3.5	0.35	2	0.3
21	01-May-08	T1	1	Milking cows	Farmer mix	Cnc	Mixed grain	8.45	kg	Fresh	0	8.5 changed to 8.45 after feeder calibration	254.28	237.59	0			14	3.68	0.75	0.745	0.348	1.41	0.7	0.406	21T1-006
21	01-May-08	T1	1	Milking cows	Oat/rye hay	Hay	Oat rye hay	1.84	kg	Dry	10		74.28	66.57	0			8.39918	1.328	0.283	2.28	0.156	0.352	0.161	0.222	21T1-002
21	01-May-08	T1	1	Milking cows	Cereal straw	Hay	Cereal Hay	3.03	kg	Dry	10		83.12	75.19	0		89.2586	6.213	0.64	0.0464	1.04	0.117	0.264	0.124	0.591	21T1-003
21	01-May-08	T1	1	Milking cows	Lucerne pasture	Pas	Pasture (lucerne pdk)		kg	Dry	5	4.5						10.8	4.384	0.46	1.72	0.38	1.45	0.45
21	01-May-08	T1	1	Milking cows	Sorghum/millet sil	Sil	Sorgam green chop silage	2.75	kg	Dry	10		86.24	17.76	0			9.08808	1.76	0.452	2.22	0.119	0.38	0.424	0.011	21T1-004
21	08-Aug-08	T2	1	Milking cows	Ration mix (???)	Cnc	Rations as concentrate	7.8	kg	Fresh	0	9.11 changed to 7.8 after feeder calibration	180.97	160.61	26.82			13.7	3.216	0.55	0.633	0.251	0.889	0.543	0.264	21T2-006
21	08-Aug-08	T2	1	Milking cows	Wheat hay	Hay	Wheat hay	11.7	kg	Fresh	10		29.14	26.43	6.9		87.9	9.00763	1.744	0.158	1.68	0.148	0.233	0.128	0.0197	21T2-001
21	08-Aug-08	T2	1	Milking cows	Pasture	Pas	pasture		kg	Dry	0	10					18	12.2027	5.408	0.35	3.83	0.401	0.365	0.231	0.722	21T2-009
21	04-Nov-08	T3	1	Milking cows	Dairy pellets	Cnc	Dairy Mix	9.28	kg	Fresh	1	8.5 changed to 9.28 after calibration	99.95	89.35	6.26			13.5494	2.576	0.47	0.58	0.222	0.0903	0.205	0.0124	21T3-008
21	04-Nov-08	T3	1	Milking cows	Clover hay	Hay	Clover Hay	2.3	kg	Dry	10		23.22	21.81	6.26		86.6	8.9226	2.88	0.498	2.73	0.106	1.42	0.235	0.048	21T3-011
21	04-Nov-08	T3	1	Milking cows	Pasture	Pas	Pasture		kg	Dry	0	10					18	8.56421	1.056	0.341	1.31	0.146	0.273	0.146	0.545	21T3-021
21	24-Feb-09	T4	1	Milking cows	Dairy Ration	Cnc	ration as attached	11.64	kg	Fresh	0	12.05 changed to 11.64 after calibration.(Cows milked three times a day.)	382.3	343.9	12.54			12.6909	2.656	0.54	0.613	0.255	0.221	0.22	0.0748	21T4-009
21	24-Feb-09	T4	1	Milking cows	Millet crop	Cro	pasture as fed (millet crop)		kg	Dry	0	0.5					90.5667	9.14813	2.416	0.312	2.72	0.428	0.617	0.663	0.473	21T4-011
21	24-Feb-09	T4	1	Milking cows	Hay	Hay	hay oat	15.6	kg	Fresh	10		14.09	13.38	6.88			8.98618	1.312	0.296	2.03	0.142	0.178	0.159	0.073	21T4-005
21	24-Feb-09	T4	1	Milking cows	Pasture	Pas	pasture	0	kg	Dry	0	0					18	10.5	3.5	0.35	2	0.3
22	13-Feb-08	T0	1	Milking cows	Milker mix (???)	Cnc	Barley grain +min	6.59	kg	Fresh	0	Changed to grain and mineral mix. 6.25 changed to 6.59 after feeder calibration	100	91.7	0			12.497	2.32	0.306	0.514	0.174	0.659	0.398	0.408	22T0-001
22	13-Feb-08	T0	1	Milking cows	Ryegrass pasture	Pas	Pasture		kg	Fresh	0	12.5						9.66204	2.56	0.348	1.19	0.332	0.703	0.29	1.1	22T0-010
22	13-May-08	T1	1	Milking cows	Barley, canola	MxG	Barley grain and canola meal	8.44	kg	Fresh	0	7 changed to 8.44 after feeder calibration	100	93.3	0			12.4539	3.248	0.467	0.59	0.219	0.899	0.407	0.416	22T1-004
22	13-May-08	T1	1	Milking cows	Pasture	Pas	pasture		kg	Dry	0	farmer not know					18	12.1541	5.536	0.479	1.06	0.326	0.524	0.399	1.76	22T1-003
22	13-May-08	T1	1	Milking cows	Pasture silage	Sil	Ryegrass silage	8.52	kg	Dry	15		100	30.93	0		43.1	9.22704	3.12	0.478	2.69	0.281	0.62	0.24	1.25	22T1-002
22	27-Aug-08	T2	1	Milking cows	Milker mix (???)	Cnc	Barley + mineral	7.5	kg	Fresh	0		100	92.44	0			12.2681	2.272	0.473	0.477	0.194	0.634	0.295	0.246	22T2-001
22	27-Aug-08	T2	1	Milking cows	Pasture	Pas	pasture		kg	Dry	0	10	100	18.3	0		18	11.8133	4.48	0.414	1.48	0.306	0.549	0.284	1.5	22T2-003
22	27-Aug-08	T2	1	Milking cows	Pasture silage	Sil	Silage. Pasture/sorghum	8.26	kg	Fresh	20		100	25.76	0	25.76	43.1	8.61058	2.432	0.467	2.28	0.256	0.656	0.24	0.197	22T2-002
22	18-Nov-08	T3	1	Milking cows	Mixed grain	MxG	Grain Triticale + canola	7.05	kg	Fresh	0	7 changed to 7.05 after feeder calibration	100	90.18	0			12.6842	2.576	0.38	0.55	0.203	0.2	0.19	0.513	22T3-004
22	18-Nov-08	T3	1	Milking cows	Ryegrass pasture	Pas	pasture		kg	Dry	0	15						10.6183	4.144	0.488	2.03	0.318	0.698	0.398	1.32	22T3-005
22	19-Feb-09	T4	1	Milking cows	Cereal hay	Hay	Cereal hay	5.46	kg	Fresh	4		50	45.63	0			8.18906	1.328	0.282	1.73	0.136	0.215	0.135	0.0701	22T0-002
22	19-Feb-09	T4	1	Milking cows	Wheat grain	MxG	Grain - Wheat & canola	10.35	kg	Fresh	0	10 changed to 10.35 after calibration				92.75	89.4	12.7306	3.04	0.433	0.502	0.206	0.05	0.333	0.32	22T4-001
22	19-Feb-09	T4	1	Milking cows	Pasture	Pas	pasture as fed		kg	Dry	0	5				23.28	18	10.0146	3.52	0.301	1.14	0.242	0.68	0.504	0.542	22T4-003
22	19-Feb-09	T4	1	Milking cows	Ryegrass silage	Sil	Ryegrass silage	3.78	kg	Fresh	10					51.2		9.78475	3.344	0.299	2.35	0.181	0.521	0.32	0.736	22T4-002
23	12-Feb-08	T0	1	Milking cows	Dairy Ration	Cnc	Full Mix (Dairy Ration)	7.3	kg	Fresh	0	No change after Calibration, Automatic feeding system in place	1497.2	1393.8	0			12.8026	2.72	0.693	0.692	0.228	1.17	0.372	0.441	23T0-004
23	12-Feb-08	T0	1	Milking cows	Ryegrass pasture	Pas	Night pasture (from back calculation)		kg	Dry	0	3	153.1	31.8	0			10.8635	3.856	0.455	2.76	0.265	0.261	0.214	0.105	23T0-002
23	12-Feb-08	T0	1	Milking cows	Ryegrass pasture	Pas	Day pasture (from back calculation		kg	Dry	0	3	235.4	35.5	0			10.669	3.424	0.462	2.97	0.268	0.195	0.228	0.0315	23T0-001
23	12-Feb-08	T0	1	Milking cows	Triticale silage	Sil	triticale silage	4.84	kg	Fresh	0		827	361.1	0		42.9	8.01473	1.136	0.294	1.53	0.173	0.173	0.142	0.0326	23T0-003
23	15-May-08	T1	1	Milking cows	Grain blend shed	Cnc	dairy ration as fed in shed	6.1	kg	Fresh	0	No change after Calibration, Automatic feeding system in place and calibrated regularly	1089.2	1018.3	0		89	12.3012	3.52	0.907	0.649	0.224	1.04	0.371	0.523	23T1-001
23	15-May-08	T1	1	Milking cows	Ryegrass pasture	Pas	day pasture		kg	Dry	0	11	274.1	47.4	0			12.1392	5.152	0.609	3.39	0.223	0.402	0.331	0.108	23T1-003
23	15-May-08	T1	1	Milking cows	Ryegrass pasture	Pas	Night pasture		kg	Dry	0	11	178.9	42.7	0			10.9303	3.68	0.479	2.04	0.129	0.392	0.345	0.0381	23T1-004
23	15-May-08	T1	1	Milking cows	Silage	Sil	Milker silage ration, blend of corn and Rye silage	12	kg	Fresh	0		1338	461.2	0			9.57619	1.744	0.405	1.3	0.0976	0.211	0.215	0.131	23T1-002
23	12-Aug-08	T2	1	Milking cows	Dairy Ration	Cnc	dairy ration (3 products)	7.3	kg	Fresh	0	No calibration data recorded, Automatic feeding system in place and checked on a regular basis.	1155.3	1013.3	0			13.9644	3.632	0.806	0.759	0.297	1.2	0.246	0.481	23T2-001
23	12-Aug-08	T2	1	Milking cows	Ryegrass pasture	Pas	Pasture - Day (5B)		kg	Dry	0	10	398.8	56.2	0			11.3176	4.288	0.524	3.97	0.383	0.374	0.293	0.223	23T2-004
23	12-Aug-08	T2	1	Milking cows	Ryegrass pasture	Pas	Pasture - night (9A)		kg	Dry	0	10	209.2	48.3	0			11.2163	3.936	0.457	3.55	0.345	0.338	0.292	0.157	23T2-005
23	12-Aug-08	T2	1	Milking cows	Ryegrass silage	Sil	Rygrass silage	5.96	kg	Fresh	3		372.1	167.1	0			9.78888	3.04	0.465	4.41	0.333	0.438	0.286	0.32	23T2-003
23	12-Aug-08	T2	1	Milking cows	Maize silage	Sil	Corn silage	5.96	kg	Fresh	3		647.4	226.3	0		34.2219	9.61654	1.312	0.248	0.99	0.1	0.212	0.181	0.0929	23T2-002
23	03-Nov-08	T3	1	Milking cows	Dairy Ration	Cnc	Dairy ration (grain + pellets)	6.7	kg	Fresh	1	No calibration data recorded, Automatic feeding system in place and checked on a regular basis.	1070.6	1017.3	0			13.5871	2.672	1.11	0.604	0.219	1.96	0.543	0.554	23T3-004
23	03-Nov-08	T3	1	Milking cows	Ryegrass pasture	Pas	Pasture - night pdk w2		kg	Dry	0	15	383.8	87.9	0			9.51936	2.48	0.453	2.63	0.349	0.32	0.247	0.234	23T3-006
23	03-Nov-08	T3	1	Milking cows	Ryegrass pasture	Pas	Pasture - Day pdk p3		kg	Dry	0	15	316.4	53.8	0			11.0214	4.352	0.683	3.78	0.361	0.477	0.316	0.275	23T3-005
23	04-Feb-09	T4	1	Milking cows	Dairy Ration	Cnc	dairy blend ration (TMR)	7.4	kg	Fresh	0	No calibration data recorded, Automatic feeding system in place and checked on a regular basis.	695.5	617.3	0			13.8323	3.296	0.881	0.801	0.354	2.06	0.528	0.971	23T4-004
23	04-Feb-09	T4	1	Milking cows	Ryegrass pasture	Pas	pasture as fed day		kg	Dry	0	12.5	178.1	67.3	0			8.54575	1.984	0.482	2.43	0.546	0.651	0.29	0.317	23T4-005
23	04-Feb-09	T4	1	Milking cows	Ryegrass pasture	Pas	pasture as fed night		kg	Dry	0	12.5	202.2	53.7	0			10.9019	4.048	0.362	3.44	0.398	0.277	0.293	0.0781	23T4-006
23	04-Feb-09	T4	1	Milking cows	Ryegrass silage	Sil	Ryegrass silage	6.3	kg	Dry	10		505.3	255.5	0			9.72166	3.152	0.477	4.54	0.344	0.314	0.271	0.247	23T4-007
24	12-Feb-08	T0	1	Milking cows	Dairy Ration	Cnc	Titicale and bestfed ration	3.75	kg	Fresh	0	changed from 4.75 to 3.75 after calibration	100	89.86	0			12.5992	1.888	0.391	0.559	0.17	0.331	0.322	0.175	24T0-008
24	12-Feb-08	T0	1	Milking cows	Ryegrass pasture	Pas	Pasture		kg	Dry	0	8						9.89035	3.424	0.457	2.51	0.325	0.957	0.429	0.217	24T0-001
24	12-Feb-08	T0	1	Milking cows	Wheat silage	Sil	wheat silage	20	kg	Fresh	1		100.19	42.58	0		44.9	9.58094	2.448	0.408	2.79	0.206	0.257	0.144	0.0119	24T0-010
24	08-May-08	T1	1	Milking cows	Milker mix (???)	Cnc	Bale mix	7.74	kg	Fresh	0	7.25 changed to 7.74 after calibration	102.3	94.08	0			13.2	2.8	0.469	0.592	0.211	0.358	0.345	0.126	24T1-006
24	08-May-08	T1	1	Milking cows	Ryegrass pasture	Pas	pasture		kg	Dry	0	5	279.01	52.54	0			10.808	3.872	0.514	2.65	0.335	0.693	0.4	0.358	24T1-005
24	08-May-08	T1	1	Milking cows	Wheat silage	Sil	Wheat silage	2.3	kg	Dry	1		100.19	42.58	0		44.9	9.58094	2.448	0.408	2.79	0.206	0.257	0.144	0.0119	24T0-010
24	07-Aug-08	T2	1	Milking cows	Farmer mix	Cnc	blend of feeds	7.93	kg	Fresh	1	Blend of 5 products. 8 changed to 7.93 after calibration	66.55	61.36	6.62			13.5	2.96	0.541	0.638	0.269	0.347	0.304	0.0995	24T2-001
24	07-Aug-08	T2	1	Milking cows	Pasture	Pas	pasture as fed		kg	Fresh	0	10					18	11.7821	4.432	0.442	3.7	0.366	0.293	0.141	0.337	24T2-007
24	07-Aug-08	T2	1	Milking cows	Silage	Sil	Fine chop silage. Bunker 2	14	kg	Fresh	5		100.19	42.58	0			9.58094	2.448	0.408	2.79	0.206	0.257	0.144	0.0119	24T0-010
24	13-Nov-08	T3	1	Milking cows	Farmer mix	Cnc	Bale mix	8.56	kg	Fresh	0	7.01 changed to 8.56 after calibration	405.53	364.55	18.15			13.5682	2.624	0.748	0.645	0.265	0.568	0.38	0.0094	24T3-005
24	13-Nov-08	T3	1	Milking cows	Pasture	Pas	Pasture		kg	Fresh	0	23					18	11.815	4.736	0.726	2.95	0.361	1.05	0.391	0.13	24T3-003
24	24-Feb-09	T4	1	Milking cows	Dairy Ration	Cnc	Milker Ration	8.42	kg	Fresh	0	7.5 changed to 8.42 after calibration	405.53	364.55	18.15			13.5682	2.624	0.748	0.645	0.265	0.568	0.38	0.0094	24T3-005
24	24-Feb-09	T4	1	Milking cows	Cereal straw	Hay	Straw sampled previously	0.75	kg	Fresh	1		10.93	10.62	6.62		89.2586	6.53978	0.528	0.0137	1.2	0.0562	0.135	0.0848	0.223	24T4-001
24	24-Feb-09	T4	1	Milking cows	Pasture	Pas	pasture		kg	Dry	0	0.5					18	11.815	4.736	0.726	2.95	0.361	1.05	0.391	0.13	24T3-003
24	24-Feb-09	T4	1	Milking cows	Maize silage	Sil	Corn silage ex bunker	31	kg	Fresh	1						34.2219	9.76	1.2096	0.26	0.99	0.1	0.19	0.19
25	21-Feb-08	T0	1	Milking cows	Ridely 16%	Cnc	16% Dairy mix pellets	7.41	kg	Fresh	0	7.97 changed to 7.3 after feeder calibration				89		13.5242	2.512	0.566	0.828	0.238	2.28	0.368	0.905	25T0-001
25	21-Feb-08	T0	1	Milking cows	Kikuyu/chicory pasture	Pas	Pasture-Kikuyu/Chickory pm		kg	Fresh	0	17						9.2251	2.832	0.529	2.86	0.265	0.576	0.373	0.126	25T0-007
25	21-Feb-08	T0	1	Milking cows	Summergrass/liverseed pasture	Pas	Pasture-Summergrass/liverseed am		kg	Fresh	0	17						8.14394	1.968	0.454	2.19	0.176	0.398	0.4	0.0391	25T0-008
25	16-May-08	T1	1	Milking cows	16 % Activator Dairy pellets	Cnc	16% pellets	8.27	kg	Fresh	0						88.6524	12.5	2.48	0.72	0.864	0.22	2.3	0.366	0.977	25T1-007
25	16-May-08	T1	1	Milking cows	Pasture hay	Hay	I round bale hay	6.5	kg	Dry	10		136	110	0		85	8.07866	2.368	0.437	1.31	0.235	0.562	0.2	0.0443	25T1-004
25	16-May-08	T1	1	Milking cows	Ryegrass pasture	Pas	Pasture- Day Rye&Prairie		kg	Dry	0	19.5	510	92	0			10.2392	3.84	0.452	3.19	0.362	0.602	0.352	0.789	25T1-005
25	16-May-08	T1	1	Milking cows	Ryegrass pasture	Pas	Pasture- Night A Rye&Prairie		kg	Dry	0	19.5	206	40	0			10.7625	4.448	0.604	2.09	0.458	0.55	0.473	0.271	25T1-006
25	14-Aug-08	T2	1	Milking cows	16 % Activator Dairy pellets	Cnc	Pellets, 16% activator	6.64	kg	Fresh	0	5.75 changed to 6.64. see calibration for feeders systems spreadsheet.					88.6524	13.5305	2.528	0.89	0.753	0.23	1.94	0.697	0.949	25T2-003
25	14-Aug-08	T2	1	Milking cows	Pasture hay	Hay	12 small squares	3.27	kg	Dry	25		192	170	46		85	8.96837	2.336	0.417	1.62	0.261	0.429	0.262	0.822	25T2-001
25	14-Aug-08	T2	1	Milking cows	Ryegrass pasture	Pas	pasture		kg	Dry	0	11	722	216	46			10.9555	3.744	0.447	2.75	0.32	0.586	0.302	0.498	25T2-002
25	06-Nov-08	T3	1	Milking cows	16 % Activator Dairy pellets	Cnc	16% Activator Pellets	5.77	kg	Fresh	0	T5	232.35	206.63	12.43		88.6524	13.3482	2.064	0.529	0.68	0.214	1.85	0.31	0.821	25T3-007
25	06-Nov-08	T3	1	Milking cows	Ryegrass pasture	Pas	Pasture Arvo (rye/priarie/Kik) pdk A2		kg	Fresh	0	12	442	156	46			9.66593	3.136	0.352	2.85	0.286	0.693	0.343	0.118	25T3-006
25	06-Nov-08	T3	1	Milking cows	Kikuyu pasture	Pas	Pasture morning (priarie/Kik) pdk C2		kg	Fresh	0	12	266	134	46			9.13274	1.968	0.277	2	0.197	0.365	0.33	0.166	25T3-005
25	05-Mar-09	T4	1	Milking cows	16 % Activator Dairy pellets	Cnc	Activator 16	4.103	kg	Fresh	0	Averaged across three herds (23 x 6k, 15 x 4k, 20 x 2 k) / 58 cows.	121.49	119.69	0		88.6524	13.3796	2.144	0.525	0.725	0.222	1.98	0.362	1.05	25T4-004
25	05-Mar-09	T4	1	Milking cows	Ryegrass pasture	Pas	Pasture as fed lucerne B6-2		kg	Dry	0	16	626	156	0			10.465	4.32	0.365	1.61	0.406	1.35	0.523	0.235	25T4-008
25	05-Mar-09	T4	1	Milking cows	Ryegrass pasture	Pas	Pasture as fed mixed 10 a		kg	Dry	0	16	620	314	0			9.42653	3.376	0.385	2.81	0.273	0.898	0.485	0.067	25T4-007
25	05-Mar-09	T4	1	Milking cows	Ryegrass pasture	Pas	Pasture as fed mixed A4		kg	Dry	0	16	1182	270	0			9.49766	2.928	0.377	2.59	0.332	0.414	0.322	0.0709	25T4-009
25	05-Mar-09	T4	1	Milking cows	Ryegrass pasture	Pas	Pasture Mixed + White clover		kg	Dry	0	16	260	60	0			10.2269	3.84	0.409	2.24	0.24	0.55	0.471	0.343	25T4-005
25	05-Mar-09	T4	1	Milking cows	Ryegrass pasture	Pas	Pasture as fed lucerne B3-1		kg	Dry	0	16	856	170	0			11.0684	4.912	0.426	2.27	0.449	1.42	0.47	0.111	25T4-006
26	08-Feb-08	T0	1	Milking cows	Protein pellets (???)	Cnc	Protein pellets	5.3	kg	Fresh	0		526	476	0			13.2	2.176	0.627	0.675	0.202	1.29	0.292	0.596	26T0-004
26	08-Feb-08	T0	1	Milking cows	Pasture	Pas	pasture am		kg	Dry	0	15	157	32	0		18	10.6233	3.968	0.559	4.71	0.314	0.186	0.238	0.0301	26T0-007
26	08-Feb-08	T0	1	Milking cows	Pasture	Pas	pasture pm		kg	Dry	0	15	163	36	0		18	9.77347	3.504	0.429	3.13	0.42	0.381	0.363	0.0522	26T0-006
26	08-Feb-08	T0	1	Milking cows	Lucerne silage	Sil	Lucerne silage	2.9	kg	Dry	25		250	155	0		49.5	8.82828	2.64	0.352	2.13	0.23	0.787	0.206	0.0619	26T0-003
26	18-May-08	T1	1	Milking cows	Ridely 16%	Cnc	16% Ridely's pellets	5.17	kg	Fresh	0	5.36 changed to 5.17 after calibration	579	516	0			12.5	2.416	0.762	0.661	0.178		0.334	0.655	26T1-005
26	18-May-08	T1	1	Milking cows	Ryegrass pasture	Pas	Pasture night		kg	Dry	20	15	316	50	0			10.1996	3.456	0.435	3.99	0.241	0.398	0.28	0.0375	26T1-002
26	18-May-08	T1	1	Milking cows	Ryegrass pasture	Pas	Pasture day		kg	Dry	20	15	282	34	0			12.3953	5.552	0.718	3.95	0.597	0.55	0.445	0.459	26T1-001
26	18-May-08	T1	1	Milking cows	Grass silage	Sil	grass silage	11.25	kg	Fresh	40	5 bales of silage fed. Not know breakdown	300	92	0		43.2	7.28201	1.536	0.332	2.71	0.221	0.331	0.286	0.0295	26T1-004
26	18-May-08	T1	1	Milking cows	Lucerne silage	Sil	lucerne silage	11.25	kg	Fresh	40	5 bales of silage fed. Not know breakdown	368	118	0		49.5	8.74435	3.024	0.578	2.79	0.28	1.04	0.345	0.0786	26T1-003
26	22-Aug-08	T2	1	Milking cows	15% Protein pellets (???)	Cnc	15% pellets	6.19	kg	Fresh	5		500	448	0			13.4173	2.24	0.452	0.683	0.184	1.09	0.593	0.592	26T2-001
26	22-Aug-08	T2	1	Milking cows	Pasture	Pas	Pasture day	0	kg	Dry	0	10	318	43	0		18	11.0296	3.744	0.606	3.09	0.347	1.02	0.218	0.273	26T2-003
26	22-Aug-08	T2	1	Milking cows	Pasture	Pas	Pasture Night	0	kg	Dry	0	10	360	43	0		18	11.4989	4.592	0.529	2	0.462	0.466	0.227	0.151	26T2-004
26	22-Aug-08	T2	1	Milking cows	Grass/paspalum	Sil	2 round bales	6.77	kg	Dry	15		242	123	0			6.74837	1.216	0.349	1.69	0.259	0.832	0.263	0.162	26T2-002
26	10-Nov-08	T3	1	Milking cows	16% protein pellets (???)	Cnc	Milko Hi Pro 16%	6.45	kg	Fresh	3		737	660	0			13	2.144	0.592	0.871	0.246	1.33	0.608		26T3-001
26	10-Nov-08	T3	1	Milking cows	Cereal straw	Hay	Cereal Straw	2.7	kg	Fresh	20						89.2586	5.97	0.6464	0.1	1.2	0.09	0.22	0.11
26	10-Nov-08	T3	1	Milking cows	Annual ryegrass/sub clover	Pas	Pasture		kg	Fresh	0	18	386	85	0			9.73186	2.832	0.405	2.74	0.259	0.545	0.326	0.0944	26T3-004
26	06-Mar-09	T4	1	Milking cows	Barastoc Milko Hi Pro pellets	Cnc	Pellets, 16% Hi pro	6.67	kg	Fresh	0		914	846	0			12.5	2.608	0.609	0.863	0.177	1.56	0.708	0.677	26T4-003
26	06-Mar-09	T4	1	Milking cows	Pasture	Pas	pasture as fed Day		kg	Dry	0	No farmer estimate	628	93	0		18	9.92743	3.424	0.49	3.17	0.374	0.706	0.546	0.317	26T4-001
26	06-Mar-09	T4	1	Milking cows	Pasture	Pas	pasture as fed Night		kg	Dry	0	No farmer estimate	446	60	0		18	10.7159	3.952	0.517	2	0.324	0.284	0.291	0.0362	26T4-002
26	06-Mar-09	T4	1	Milking cows	Lucerne silage	Sil	Lucerne silage	13.46	kg	Fresh	3		346	194	0		49.5	9.23138	2.848	0.292	2.21	0.339	1.04	0.341	0.0453	26T4-005
27	29-Feb-08	T0	1	Milking cows	Wheat grain	Cnc	Cracked wheat grain + supplements	2.73	kg	Fresh	0		872	792	0		89.4	13.3	2.208	0.401	0.474	0.176	0.189	0.148	0.0409	27T0-009
27	29-Feb-08	T0	1	Milking cows	Ryegrass pasture	Pas	Day Paddock Pasture		kg	Dry	0	15	187	46	0			8.6429	1.728	0.474	2.05	0.204	0.432	0.304	0.192	27T0-001
27	29-Feb-08	T0	1	Milking cows	Ryegrass pasture	Pas	Night Paddock Pasture		kg	Dry	0	15	270	82	0			8.35493	2.096	0.322	2.1	0.272	0.51	0.213	0.173	27T0-002
27	27-May-08	T1	1	Milking cows	Barley grain	Cnc	Barley with additives	1.36	kg	Fresh	1		536	493	0		88.7	12.33	2	0.466	0.654	0.219	0.256	0.164	0.0447	27T1-006
27	27-May-08	T1	1	Milking cows	Pasture	Pas	Pasture-Day Pdk		kg	Dry	0	16	256	45	0		18	9.41614	2.752	0.746	2.58	0.295	0.775	0.516	0.261	27T1-001
27	27-May-08	T1	1	Milking cows	Pasture	Pas	Pasture-Night Pdk		kg	Dry	0	16	275	42	0		18	10.5654	3.632	0.64	2.9	0.392	0.874	0.264	0.531	27T1-002
27	01-Sep-08	T2	1	Milking cows	Home mixed	Cnc	Blend fed on day	0.54	kg	Fresh	0		526	477	0			13.1218	1.488	0.376	0.605	0.175	0.269	0.17	0.0935	27T2-006
27	01-Sep-08	T2	1	Milking cows	Grass hay	Hay	grass	3.24	kg	Dry	20		644	193	0		86.3	8.76413	1.376	0.179	1.83	0.144	0.22	0.184	0.606	27T2-004
27	01-Sep-08	T2	1	Milking cows	Oaten hay	Hay	oat hay	3.24	kg	Dry	20		160	142	0		88.9	7.82911	1.104	0.227	2.22	0.0965	0.206	0.149	0.231	27T0-005
27	01-Sep-08	T2	1	Milking cows	Pasture	Pas	pasture day		kg	Dry	0	16	277	40	0		18	11.5442	3.984	0.518	2.3	0.418	1.02	0.342	0.379	27T2-001
27	01-Sep-08	T2	1	Milking cows	Pasture	Pas	pasture night		kg	Dry	0	16	386	58	0		18	11.5101	4.432	0.622	3.15	0.379	0.975	0.311	0.381	27T2-002
27	01-Sep-08	T2	1	Milking cows	Maize silage	Sil	maize silage	2.16	kg	Dry	10		691	229	0		34.2219	9.51614	1.088	0.329	0.839	0.0552	0.342	0.144	0.0168	27T2-003
27	21-Nov-08	T3	1	Milking cows	Farmer mix	Cnc	Dairy mix	3	kg	Fresh	0	59%Barley,20%Corn,3%Natramin,3%Zeolite,15%oats. No calibration data found in survey	526	477	0			13.1218	1.488	0.376	0.605	0.175	0.269	0.17	0.0935	27T2-006
27	21-Nov-08	T3	1	Milking cows	Pasture	Pas	Pasture (day)		kg	Dry	0	15	388	53	0		18	9.57312	3.12	0.48	2.6	0.293	0.552	0.331	0.128	27T3-008
27	21-Nov-08	T3	1	Milking cows	Pasture	Pas	Pasture (night)		kg	Dry	0	15	406	56	0		18	9.66874	3.552	0.52	2.62	0.414	0.867	0.395	0.38	27T3-007
27	02-Mar-09	T4	1	Milking cows	Farmer mix	Cnc	Bail feed. Barley/Corn Hominy Natra minerals	2.84	kg	Fresh	3		536	493	0			12.3062	1.52	0.408	0.571	0.139	0.228	0.155	0.0785	27T4-005
27	02-Mar-09	T4	1	Milking cows	Pasture	Pas	pasture day		kg	Fresh	0	12	607	109	0		18	9.88579	3.664	0.442	2.52	0.328	0.677	0.339	0.364	27T4-001
27	02-Mar-09	T4	1	Milking cows	Pasture	Pas	pasture Night		kg	Fresh	0	12	514	87	0		18	9.48336	2.64	0.497	2.8	0.236	0.419	0.294	0.0815	27T4-002
27	02-Mar-09	T4	1	Milking cows	Maize silage	TMR	Corn silage /hay mix	13.6	kg	Fresh	10						34.2219	9.63667	2.464	0.278	1.81	0.184	0.664	0.308	0.0974	27T4-006
28	08-Feb-08	T0	1	Milking cows	Moliphos	ByP	Moliphos	2	kg	Dry	0						75.85	12.8891	0.896	0.362	3.44	0.521	0.861	0.368286		28T0-005
28	08-Feb-08	T0	1	Milking cows	Wheat/barley grain	Cnc	Grain/dairy mix in shed	5	kg	Fresh	0		167.5	151.65	21.4			12.2	1.872	0.26	0.544	0.182	2.11	0.458	0.0639	28T0-007
28	08-Feb-08	T0	1	Milking cows	Turnips crop	Cro	Turnips (strip grazed)	0.65	kg	Dry	0		572.26	83	21.4			11.3	2.496	0.258	2	0.516	0.95	0.278	0.835	28T0-009
28	08-Feb-08	T0	1	Milking cows	maize & sorghum	Pas	pasture - rye grass		kg	Fresh	0	5						9.79843	2.624	0.214	2.85	0.334	0.406	0.283	0.222	28T0-008
28	08-Feb-08	T0	1	Milking cows	Pasture silage	Sil	pasture silage	12.4	kg	Dry	10		84.92	52.48	17.2		43.1	8.70449	1.696	0.221	2.14	0.185	0.445	0.192	0.456	28T0-006
28	08-May-08	T1	1	Milking cows	Molafos	ByP	Moliphos	2	kg	Fresh	0						75.85	12.8891	0.896	0.362	3.44	0.521	0.861	0.368286		28T0-005
28	08-May-08	T1	1	Milking cows	Grain + Min	Cnc	Mixed Grain (Barley 90% with 10% wheat)	7	kg	Fresh	0		134.6	120.55	11.71			12.2468	1.872	0.415	0.444	0.111	0.58	0.215	0.133	28T1-002
28	08-May-08	T1	1	Milking cows	Pasture	Pas	Pasture		kg	Dry	0	5					18	10.0621	3.232	0.34	2.4	0.31	0.5	0.2		28T1-003
28	08-May-08	T1	1	Milking cows	Pasture silage	Sil	Silage	27.66	kg	Fresh	20		113.09	41.8	11.71		43.1	8.59908	2.56	0.487	2.45	0.251	0.464	0.215	0.638	28T1-001
28	14-Aug-08	T2	1	Milking cows	Moliphos	ByP	Moliphos	2	kg	Fresh	0						75.85	12.8891	0.896	0.362	3.44	0.521	0.861	0.368286		28T0-005
28	14-Aug-08	T2	1	Milking cows	Barley grain	Gra	barley grain	7	kg	Fresh	0		211.66	188.77	12.56		88.7	12.3771	1.952	0.313	0.445	0.136	0.41	0.2	0.136	28T2-001
28	14-Aug-08	T2	1	Milking cows	Pasture	Pas	pasture as fed		kg	Dry	0	11					18	11.2592	4.8	0.52	3.76	0.421	0.414	0.238	0.295	28T2-002
28	13-Nov-08	T3	1	Milking cows	Molasses	ByP	Modified Molasses	2	kg	Fresh	0						75.85	12.7	0.64	0.23	4.68	0.5	1	0.37
28	13-Nov-08	T3	1	Milking cows	Barley grain	Gra	Barley	7	kg	Fresh	1		137.75	126.6	12.68		88.7	12.5209	2.192	0.456	3.35	0.13	0.384	0.189	0.231	28T3-003
28	13-Nov-08	T3	1	Milking cows	vetch hay	Hay	Vetch Hay	3.3	kg	Fresh	1		60.93	54.09	12.68			10.6185	3.264	0.28	2.54	0.31	0.959	0.233	0.24	28T3-005
28	13-Nov-08	T3	1	Milking cows	Pasture	Pas	Pasture		kg	Fresh	0	10					18	10.4103	3.552	0.447	0.479	0.23	0.66	0.261	0.0703	28T3-004
28	04-Mar-09	T4	1	Milking cows	Elite Calf feed	Cnc	Bail feed grain & additives	1.515	kg	Fresh	0		272.72	243.54	12.41			12.5025	2.208	0.326	0.589	0.145	0.5	0.235	0.0269	28T4-003
28	04-Mar-09	T4	1	Milking cows	Turnips crop	Cro	Turnips (2 hrs/day)		kg	Dry	0	2	406.74	79.76	12.41			10.9525	1.472	0.221	2.09	0.417	0.706	0.259	0.474	28T4-005
28	04-Mar-09	T4	1	Milking cows	Pasture	Pas	pasture as fed		kg	Dry	0	2					18	10.4103	3.552	0.447	0.479	0.23	0.66	0.261	0.0703	28T3-004
28	04-Mar-09	T4	1	Milking cows	Pasture silage	Sil	Pasture silage	6.76	kg	Dry	5		241.04	109.53	12.41		43.1	9.22229	2.416	0.359	3.27	0.217	0.507	0.203	0.411	28T4-006
29	07-Jan-08	T0	1	Milking cows	Hay	Hay	hay	2	kg	Fresh	5		53.4	47.62	17.2			7.67386	0.992	0.217	1.52	0.217	0.324	0.162	0.361	29T0-010
29	07-Jan-08	T0	1	Milking cows	Mixed grain	MxG	Grain mix	9	kg	Fresh	0		258.88	229.73	17.2			13.3	3.52	0.529	0.815	0.242	0.2	0.19	0.13	29T0-012
29	07-Jan-08	T0	1	Milking cows	Pasture	Pas	Pasture		kg	Dry	0	4.5					18	10.1306	3.312	0.3	3.59	0.398	0.435	0.359	0.195	29T0-014
29	07-Jan-08	T0	1	Milking cows	Pasture silage	Sil	Pasture silage	6	kg	Fresh	5		69.2	32	17.2		43.1	9.49615	2.704	0.615	4.07	0.295	0.68	0.262	0.952	29T0-001
29	07-Jan-08	T0	2	Milking cows	Hay	Hay	hay	2	kg	Fresh	5		53.4	47.62	17.2			7.67386	0.992	0.217	1.52	0.217	0.324	0.162	0.361	29T0-010
29	07-Jan-08	T0	2	Milking cows	Mixed grain	MxG	Grain mix	9	kg	Fresh	0		258.88	229.73	17.2			13.3	3.52	0.529	0.815	0.242	0.2	0.19	0.13	29T0-012
29	07-Jan-08	T0	2	Milking cows	Pasture	Pas	Pasture		kg	Dry	0	4.5					18	10.1306	3.312	0.3	3.59	0.398	0.435	0.359	0.195	29T0-014
29	07-Jan-08	T0	2	Milking cows	Pasture silage	Sil	Pasture silage	6	kg	Fresh	5		69.2	32	17.2		43.1	9.49615	2.704	0.615	4.07	0.295	0.68	0.262	0.952	29T0-001
29	09-May-08	T1	1	Milking cows	Farmer mix	Cnc	Grain & additives	10	kg	Fresh	0		404.81	367.29	0			13.4	3.152	0.417	0.53	0.227	0.529	0.303	0.172	29T1-002
29	09-May-08	T1	1	Milking cows	Pasture	Pas	pasture		kg	Dry	0	2					18	11.0478	4.608	0.511	3.32	0.451	0.476	0.314	0.252	29T1-003
29	09-May-08	T1	1	Milking cows	Total mixed rations (???)	TMR	TMR	17	kg	Fresh	5		103.96	50.02	11.79			8.8	2.608	0.446	2.01	0.289	1.04	0.287	0.274	29T1-001
29	09-May-08	T1	7	Milking cows	Farmer mix	Cnc	Grain & additives	10	kg	Fresh	0		404.81	367.29	0			13.4	3.152	0.417	0.53	0.227	0.529	0.303	0.172	29T1-002
29	09-May-08	T1	7	Milking cows	Pasture	Pas	pasture		kg	Dry	0	2					18	11.0478	4.608	0.511	3.32	0.451	0.476	0.314	0.252	29T1-003
29	09-May-08	T1	7	Milking cows	Total mixed rations (???)	TMR	TMR	17	kg	Fresh	5		103.96	50.02	11.79			8.8	2.608	0.446	2.01	0.289	1.04	0.287	0.274	29T1-001
29	15-Aug-08	T2	1	Milking cows	Milker mix (???)	Cnc	Wheat, conala meal Lupins	9	kg	Fresh	1		189	169.17	12.56			12	3.296	0.482	0.567	0.225	0.485	0.286	0.089	29T2-001
29	15-Aug-08	T2	1	Milking cows	Pasture	Pas	pasture as fed		kg	Dry	0	5.5					18	11.2725	4.928	0.678	3.74	0.533	0.391	0.261	0.284	29T2-006
29	15-Aug-08	T2	1	Milking cows	Total mixed rations (???)	TMR	TMR from extra sheet	14.4	kg	Fresh	5		103.96	50.02	11.79			8.8	2.608	0.446	2.01	0.289	1.04	0.287	0.274	29T1-001
29	15-Aug-08	T2	2	Milking cows	Milker mix (???)	Cnc	Wheat, conala meal Lupins	9	kg	Fresh	1		189	169.17	12.56			12	3.296	0.482	0.567	0.225	0.485	0.286	0.089	29T2-001
29	15-Aug-08	T2	2	Milking cows	Pasture	Pas	pasture as fed		kg	Dry	0	5.5					18	11.2725	4.928	0.678	3.74	0.533	0.391	0.261	0.284	29T2-006
29	15-Aug-08	T2	2	Milking cows	Total mixed rations (???)	TMR	TMR from extra sheet	14.4	kg	Fresh	5		103.96	50.02	11.79			8.8	2.608	0.446	2.01	0.289	1.04	0.287	0.274	29T1-001
29	08-Dec-08	T3	1	Milking cows	Wheat/canola grain	MxG	Wheat & Canola Meal	9.5	kg	Fresh	1		125.42	74.26	12.36			13.4	3.104	0.545	0.626	0.238	0.586	0.358	0.144	29T3-001
29	08-Dec-08	T3	1	Milking cows	Pasture	Pas	pasture		kg	Fresh	0	6					18	9.1193	1.808	0.419	2.17	0.202	0.393	0.173	0.298	29T3-004
29	08-Dec-08	T3	1	Milking cows	Total mixed rations (???)	TMR	TMR	15	kg	Fresh	5	Maize Silage60% Brewers Grain 20% Vetch Hay 20%	241.9	111.59	12.36			10.0194	2.4	0.455	1.36	0.181	0.945	0.298	0.266	29T3-003
29	08-Dec-08	T3	8	Milking cows	Wheat/canola grain	MxG	Wheat & Canola Meal	9.5	kg	Fresh	1		125.42	74.26	12.36			13.4	3.104	0.545	0.626	0.238	0.586	0.358	0.144	29T3-001
29	08-Dec-08	T3	8	Milking cows	Pasture	Pas	pasture		kg	Fresh	0	6					18	9.1193	1.808	0.419	2.17	0.202	0.393	0.173	0.298	29T3-004
29	08-Dec-08	T3	8	Milking cows	Total mixed rations (???)	TMR	TMR	15	kg	Fresh	5	Maize Silage60% Brewers Grain 20% Vetch Hay 20%	241.9	111.59	12.36			10.0194	2.4	0.455	1.36	0.181	0.945	0.298	0.266	29T3-003
29	13-Mar-09	T4	1	Milking cows	Hunter & Herb	Cro	6hrs of barrasica mix crop	3	kg	Dry	0		243.37	76.02	26.66			10.1536	3.056	0.273	2.89	0.607	1.49	0.796	0.733	29T4-001
29	13-Mar-09	T4	1	Milking cows	Mixed grain	MxG	Wheat, Canola & Lupin grains	10	kg	Fresh	0		213.16	192.43	26.66			12.7941	3.296	0.495	0.594	0.249	0.2	0.19	0.171	29T4-005
29	13-Mar-09	T4	1	Milking cows	Pasture	Pas	pasture		kg	Dry	0	2					18	8.83435	2.624	0.207	1.47	0.252	0.432	0.288	0.189	29T4-003
29	13-Mar-09	T4	1	Milking cows	Pasture silage	Sil	pasture silage	2	kg	Dry	20		114	73.85	26.66		43.1	9.30554	2.848	0.473	3.28	0.263	0.515	0.206	0.356	29T4-006
29	13-Mar-09	T4	1	Milking cows	Total mixed rations (???)	TMR	TMR	7	kg	Dry	0		236.82	115.91	26.66			10.2223	3.168	0.496	2.31	0.226	0.595	0.283	0.483	29T4-004
29	13-Mar-09	T4	2	Milking cows	Hunter & Herb	Cro	6hrs of barrasica mix crop	3	kg	Dry	0		243.37	76.02	26.66			10.1536	3.056	0.273	2.89	0.607	1.49	0.796	0.733	29T4-001
29	13-Mar-09	T4	2	Milking cows	Mixed grain	MxG	Wheat, Canola & Lupin grains	10	kg	Fresh	0		213.16	192.43	26.66			12.7941	3.296	0.495	0.594	0.249	0.2	0.19	0.171	29T4-005
29	13-Mar-09	T4	2	Milking cows	Pasture	Pas	pasture		kg	Dry	0	2					18	8.83435	2.624	0.207	1.47	0.252	0.432	0.288	0.189	29T4-003
29	13-Mar-09	T4	2	Milking cows	Pasture silage	Sil	pasture silage	2	kg	Dry	20		114	73.85	26.66		43.1	9.30554	2.848	0.473	3.28	0.263	0.515	0.206	0.356	29T4-006
29	13-Mar-09	T4	2	Milking cows	Total mixed rations (???)	TMR	TMR	7	kg	Dry	0		236.82	115.91	26.66			10.2223	3.168	0.496	2.31	0.226	0.595	0.283	0.483	29T4-004
30	08-Jan-08	T0	1	Milking cows	CopRice Dairy pellets 14% protein	Cnc	AusDairy (coprice) 14% with causmag	5	kg	Fresh	0		87.49	79.35	21.4			13.8	2.208	0.528	0.441	0.195	2.46	0.35	0.531	30T0-016
30	08-Jan-08	T0	1	Milking cows	Turnips whole	Cro	Turnips	10	kg	Fresh	0		394.46	70.87	21.4		25	11.2	1.616	0.214	2.89	0.493	1.19	0.257	0.201	30T0-015
30	08-Jan-08	T0	1	Milking cows	Pasture	Pas	Pasture		kg	Dry	0	1.35					18	8.97034	1.712	0.288	1.68	0.247	0.637	0.204	0.417	30T0-014
30	08-Jan-08	T0	1	Milking cows	Pasture silage	Sil	Pasture silage	4.37	kg	Dry	50	yes, 50% wastage	48.75	32.16	17.2		43.1	9.4272	2.56	0.369	2.92	0.327	0.718	0.193	0.562	30T0-007
30	08-May-08	T1	1	Milking cows	14% Protein pellets&Causmag- Ausdairy	Cnc	Ausdairy pellets 14% protein	6	kg	Fresh	0		375.96	331.09	0			13.3482	2.064	0.619	0.527	0.199	2.12	0.445	0.239	30T1-006
30	08-May-08	T1	1	Milking cows	Pasture hay	Hay	Pasture hay	12.5	kg	Dry	20		43.22	32.34	0		85	7.13455	1.664	0.334	1.79	0.281	0.632	0.174	0.769	30T1-001
30	08-May-08	T1	1	Milking cows	Pasture	Pas	pasture		kg	Fresh	0	8					18	10.1187	3.376	0.483	2.6	0.423	1.03	0.232	0.211	30T1-002
30	12-Nov-08	T3	1	Milking cows	Aus dairy 12% protein pellets	Cnc	Aus Dairy 12%	2	kg	Fresh	0		512.76	454.76	12.67			13.2475	1.808	0.667	0.457	0.182	1.98	0.493	0.185	30T3-004
30	12-Nov-08	T3	1	Milking cows	Pasture	Pas	Pasture		kg	Fresh	0	16					18	9.7193	1.888	0.521	1.83	0.321	0.588	0.202	0.528	30T3-003
30	23-Feb-09	T4	1	Milking cows	Aus dairy 12% protein pellets	Cnc	Ausdairy pellets 12% CP	4.6	kg	Fresh	0	Do not know which pellets to apply. No change after calibration	367.49	326.21	12.43			13.279	1.888	0.365	0.518	0.181	2.22	0.601	0.243	30T4-011
30	23-Feb-09	T4	1	Milking cows	Triticale crop	Cro	2 hrs in turnip crop	5	kg	Fresh	0		410.82	80.94	12.42			10.1983	1.44	0.371	2.76	0.571	0.956	0.303	0.335	30T4-016
30	23-Feb-09	T4	1	Milking cows	Pasture	Pas	Pasture as fed		kg	Dry	0	2					18	8.36664	2	0.206	1.73	0.25	0.457	0.221	0.42	30T4-010
30	23-Feb-09	T4	1	Milking cows	Pasture silage	Sil	pasture silage	8	kg	Fresh	5		84.39	48.17	12.43		43.1	10.586	3.936	0.504	3.73	0.381	0.56	0.202	0.504	30T4-009
31	09-Jan-08	T0	1	Milking cows	Wheat/lupins grain	MxG	Wheat&Lupins grain blend	7	kg	Fresh	0		152.29	137.47	17.2			13.1	2.864	0.355	0.536	0.206	0.0471	0.14	0	31T0-006
31	09-Jan-08	T0	1	Milking cows	Ryegrass pasture	Pas	Pasture-Rye grass		kg	Dry	0							9.94046	2.608	0.317	2.83	0.516	0.552	0.288	0.195	31T0-008
31	09-Jan-08	T0	1	Milking cows	Old ryegrass silage	Sil	Pasture silage	6.8	kg	Dry	5		60.68	32.17	17.2			9.76049	2.496	0.473	2.95	0.301	0.502	0.201	0.21	31T0-007
31	07-May-08	T1	1	Milking cows	Wheat/lupins grain	MxG	Wheat & lupin mix	6	kg	Fresh	1		72.84	65.49	11.63			12.7325	2.416	0.377	0.439	0.127	0.168	0.187	0.00985	31T1-001
31	07-May-08	T1	1	Milking cows	Pasture	Pas	pasture		kg	Dry	0	farmer no idea of pasture amount consumed					18	10.7694	3.648	0.488	3.19	0.304	0.514	0.195	0.254	31T1-004
31	07-May-08	T1	1	Milking cows	Pasture silage	Sil	1 bale pasture silage	3.75	kg	Dry	5		90.2	47.95	11.63		43.1	7.98326	1.968	0.598	4.24	0.359	0.578	0.213	0.217	31T1-003
31	13-Aug-08	T2	1	Milking cows	Wheat grain	Gra	Crushed wheat	6.23	kg	Fresh	1	6.5 changed to 6.23 after calibration	194.22	172.84	12.56		89.4	12.7924	2.128	0.317	0.349	0.162	0.0318	0.12	0	31T2-001
31	13-Aug-08	T2	1	Milking cows	Pasture hay	Hay	Pasture hay 1- 6'' x 5' round	2.45	kg	Dry	10		75.95	61.4	12.56		85	7.07558	1.168	0.251	1.37	0.162	0.316	0.142	0.882	31T2-002
31	13-Aug-08	T2	1	Milking cows	Pasture	Pas	pasture as fed		kg	Dry	0						18	11.2579	4.608	0.527	4.36	0.362	0.262	2.2801	0.236	31T2-003
31	28-Nov-08	T3	1	Milking cows	Wheat grain	Gra	Wheat	5.5	kg	Fresh	1		246.09	214.24	12.56		89.4	13.0493	2.656	0.272	0.436	0.217	0.0407	0.126	0.432	31T3-002
31	28-Nov-08	T3	1	Milking cows	Pasture	Pas	Pasture		kg	Fresh	0	1.5					18	10.7196	3.584	0.463	3.57	0.38	0.543	0.26	0.325	31T3-003
31	28-Nov-08	T3	1	Milking cows	Grass silage	Sil	Grass Silage	10.7	kg	Fresh	5		102.66	57.71	12.56		43.2	9.1542	2.4	0.575	3.7	0.355	0.479	0.218	0.262	31T3-001
31	26-Feb-09	T4	1	Milking cows	Palm kernels	ByP	Parm kernals	1.38	kg	Fresh	0	Calculations are in the t4 survey.	201.19	183.22	12.45			14.2	2.432	0.742	0.726	0.236	0.466	0.334	0	31T4-005
31	26-Feb-09	T4	1	Milking cows	Turnips crop	Cro	Turnips	5	kg	Fresh	0	5kg is an estimate from andrew smith	323.99	52.46	12.45			9.76723	1.664	0.27	3.9	0.63	0.81	0.318	0.656	31T4-004
31	26-Feb-09	T4	1	Milking cows	Wheat/lupins grain	MxG	Wheat/lupins grain blend	6.73	kg	Fresh	0	changed from 5.5 after feeder calibrations	285.87	254.31	12.45			12.9168	3.168	0.355	0.562	0.179	0.0765	0.142	0.0263	31T4-006
31	26-Feb-09	T4	1	Milking cows	Pasture	Pas	pasture as fed		kg	Dry	0	2					18	10.7196	3.584	0.463	3.57	0.38	0.543	0.26	0.325	31T3-003
31	26-Feb-09	T4	1	Milking cows	Pasture silage	Sil	pasture silage 2 bales	6.43	kg	Dry	5		252.52	90.16	12.45		43.1	8.31134	2.048	0.372	2.9	0.259	0.646	0.226	0.314	31T4-007
32	04-Feb-08	T0	1	Milking cows	Black cake	ByP	Black cake	1	kg	Fresh	0		328.1	182.7	31			15.3	5.248	0.244	0.0387	0.781	0.0103	0.0115	12.3	32T0-015
32	04-Feb-08	T0	1	Milking cows	Canola meal	ByP	Canola meal	2.8	kg	Fresh	0		295.1	267.3	31.2		90.5	13.2	6.64	1.09	1.42	0.78	0.612	0.582	0.107	32T0-010
32	04-Feb-08	T0	1	Milking cows	Wheat grain	Gra	Wheat grain	6.56	kg	Fresh	0		406.1	376.5	31.4		89.4	12.7731	2.016	0.277	0.402	0.173	0.0292	0.124	0	32T0-014
32	04-Feb-08	T0	1	Milking cows	Wheat hay	Hay	Wheat hay	2	kg	Dry	0		121.2	110.8	31.3		87.9	9.28649	1.856	0.202	2.54	0.224	0.157	0.179	0.0222	32T0-007
32	04-Feb-08	T0	1	Milking cows	Rabar mineral pelletsets (???)	Min	Additive - premix (mineral)	0.2	kg	Fresh	0		314.8	284.6	10.3			9.3	0	3.99	0.0618	0.746	16.5	8.01	12.2	32T4-004
32	04-Feb-08	T0	1	Milking cows	Lucerne pasture	Pas	pasture- lucerne		kg	Dry	0	2	222.1	69.9	31.2			11.3258	4.592	0.4	1.72	0.503	0.929	0.381	0.238	32T0-006
32	04-Feb-08	T0	1	Milking cows	Canola silage	Sil	canola silage	4	kg	Dry	0		368.1	111.6	31.6			9.45322	2.752	0.297	2.88	0.505	0.968	0.362	0.333	32T0-004
32	04-Feb-08	T0	1	Milking cows	Oaten silage	Sil	Oat silage	4	kg	Dry	0		308.8	154.9	31.3		40.9	9.74618	2.208	0.327	3.25	0.23	0.219	0.181	0.412	32T0-008
32	05-May-08	T1	1	Milking cows	Black cake	ByP	Black cake	1	kg	Fresh	0		255.67	123.69	17.03			16	5.968	0.252	0.0245	0.688	0.00852	0.00883	13.6	32T1-006
32	05-May-08	T1	1	Milking cows	Grain + Min	Cnc	Grain and mineral mix	10	kg	Fresh	0		159.46	143.84	17.03			13.6814	2.912	0.58	0.58	0.249	0.201	0.231	0.0452	32T1-002
32	05-May-08	T1	1	Milking cows	Wheat hay	Hay	Wheat hay	1.5	kg	Fresh	8		121.2	110.8	31.3		87.9	9.28649	1.856	0.202	2.54	0.224	0.157	0.179	0.0222	32T0-007
32	05-May-08	T1	1	Milking cows	Barley straw	Hay	barley straw	1.5	kg	Fresh	8		92.8	86.2	31.1		89.3	6.8245	0.592	0.0655	1.22	0.0986	0.16	0.114	0.0641	32T0-003
32	05-May-08	T1	1	Milking cows	Ryegrass pasture	Pas	Pasture		kg	Dry	0	3						11.9744	5.456	0.783	2.8	0.443	0.491	0.368	0.637	32T1-007
32	05-May-08	T1	1	Milking cows	Canola silage	Sil	Canola silage	3	kg	Fresh	8		368.1	111.6	31.6			9.45322	2.752	0.297	2.88	0.505	0.968	0.362	0.333	32T0-004
32	05-May-08	T1	1	Milking cows	Oaten silage	Sil	Oat silage	3	kg	Fresh	8		308.8	154.9	31.3		40.9	9.74618	2.208	0.327	3.25	0.23	0.219	0.181	0.412	32T0-008
32	11-Aug-08	T2	1	Milking cows	Canola meal	ByP	canola meal	3	kg	Fresh	1		147.8	130.7	0		90.5	12.7	6.384	0.998	1.17	0.686	0.577	0.502	0.0784	32T3-007
32	11-Aug-08	T2	1	Milking cows	Black cake	ByP	Black cake	2	kg	Fresh	5		255.67	123.69	17.03			16	5.968	0.252	0.0245	0.688	0.00852	0.00883	13.6	32T1-006
32	11-Aug-08	T2	1	Milking cows	Triticale grain	Gra	Triticale	6	kg	Fresh	1		65.14	57.28	0		89.4	12.5435	1.872	0.262	0.471	0.102	0.0259	0.119		32T2-004
32	11-Aug-08	T2	1	Milking cows	Mineral mix (???)	Min	Mineral mix as fed	0.2	kg	Fresh	0		314.8	284.6	10.3			9.3	0	3.99	0.0618	0.746	16.5	8.01	12.2	32T4-004
32	11-Aug-08	T2	1	Milking cows	Wheat pasture	Pas	Wheat pasture as fed day		kg	Dry	0	Unsure of pasture intake, unsure of wheat pasture intake	94.54	16.08	0			12.9161	5.808	0.523	4.47	0.432	0.276	0.195		32T2-002
32	11-Aug-08	T2	1	Milking cows	Ryegrass pasture	Pas	rye grass as fed		kg	Dry	0	Unsure of pasture intake, unsure of wheat pasture intake						12.1236	4.672	0.617	4.89	0.294	0.325	0.239		32T2-001
32	11-Aug-08	T2	1	Milking cows	Oaten silage	Sil	oat silage	4	kg	Dry	5		104.79	42.65	0		40.9	8.9261	1.568	0.323	2.85	0.146	0.205	0.163		32T2-006
32	26-Nov-08	T3	1	Milking cows	Canola meal	ByP	Canola Meal	2.5	kg	Fresh	0		147.8	130.7	0		90.5	12.7	6.384	0.998	1.17	0.686	0.577	0.502	0.0784	32T3-007
32	26-Nov-08	T3	1	Milking cows	Black cake	ByP	Black cake	1.5	kg	Fresh	1		421.5	233.9	19			16.2	4.752	0.194	0.125	0.709	0.0505	0.0383	10.7	32T4-001
32	26-Nov-08	T3	1	Milking cows	Grain + Min	Cnc	Grain mix	8.2	kg	Fresh	0		94	83.5	0			12.9331	1.008	1.5	0.278	0.456	0.75	0.36	5.92	32T3-008
32	26-Nov-08	T3	1	Milking cows	Wheat hay	Hay	Wheaten Hay	3.6	kg	Fresh	2		158.2	137	0		87.9	9.00634	1.552	0.176	1.62	0.158	0.127	0.13	0.03	32T3-002
32	26-Nov-08	T3	1	Milking cows	Cereal hay	Hay	Cereal Hay	3.6	kg	Fresh	2		105.2	88.8	0			9.18002	1.648	0.141	2.16	0.124	0.268	0.141	1.12	32T3-005
32	26-Nov-08	T3	1	Milking cows	vetch hay	Hay	Pea & Vetch Hay	2.4	kg	Fresh	2		72.2	61.6	0			9.32832	2.56	0.281	2.33	0.185	0.568	0.287	0.772	32T3-004
32	26-Nov-08	T3	1	Milking cows	Ryegrass pasture	Pas	Rye Grass		kg	Dry	0	1						12.1236	4.672	0.617	4.89	0.294	0.325	0.239		32T2-001
32	26-Nov-08	T3	1	Milking cows	Barley silage	Sil	Cereal Barley Silage	5.3	kg	Fresh	2		335.3	162.6	0		39	9.77784	2.32	0.286	2.69	0.22	0.29	0.17	0.0893	32T3-003
32	03-Feb-09	T4	1	Milking cows	Black cake	ByP	Black cake	1.12	kg	Fresh	5		421.5	233.9	19			16.2	4.752	0.194	0.125	0.709	0.0505	0.0383	10.7	32T4-001
32	03-Feb-09	T4	1	Milking cows	Cereal hay	Hay	Cereal Hay	5.78	kg	Fresh	5		163.5	145.9	18.9			9.07313	1.376	0.106	1.48	0.126	0.29	0.148	0.774	32T4-006
32	03-Feb-09	T4	1	Milking cows	Lucerne hay	Hay	Lucerne hay	1.93	kg	Fresh	5		173.3	153.9	18.5		87.8	8.95685	3.376	0.236	2.47	0.267	0.938	0.364	0.286	32T4-008
32	03-Feb-09	T4	1	Milking cows	pea & Vetch hay	Hay	pea & Vetch hay	1.28	kg	Fresh	5	T3 has a vetch sample. No pea and vetch sample taken	72.2	61.6	0			9.32832	2.56	0.281	2.33	0.185	0.568	0.287	0.772	32T3-004
32	03-Feb-09	T4	1	Milking cows	Premix (???)	Min	premix	0.2	kg	Fresh	0		314.8	284.6	10.3			9.3	0	3.99	0.0618	0.746	16.5	8.01	12.2	32T4-004
32	03-Feb-09	T4	1	Milking cows	Wheat/barley grain	MxG	Wheat/barley mix	7	kg	Fresh	0		177.5	160	10.1			12.6814	2.16	0.343	0.491	0.173	0.0406	0.122	0.0187	32T4-003
32	03-Feb-09	T4	1	Milking cows	Cereal silage	Sil	Cereal silage	1.6	kg	Fresh	5		403.7	211.9	19.2			9.32638	2.272	0.232	2.93	0.235	0.248	0.151	0.0557	32T4-007
33	20-Feb-08	T0	1	Milking cows	Grain mix	Cnc	Grain mix	4.3	kg	Fresh	0	changed 4.5 to 4.3 after calibration	184.13	166.66	12.4			12.9	3.248	0.545	0.595	0.284	0.588	0.445	1.01	33T0-005
33	20-Feb-08	T0	1	Milking cows	Wheat hay	Hay	Cereal wheat hay	22.1	kg	Fresh	10		91.09	81.35	12.4		87.9	9.39686	1.728	0.152	1.72	0.195	0.154	0.145	0.0235	33T0-002
33	20-Feb-08	T0	1	Milking cows	Pasture	Pas	pasture		kg	Dry	0						18	11.4022	4	0.597	3.36	0.308	0.388	0.194	0.126	33T1-007
33	21-May-08	T1	1	Milking cows	Reids Custom mix	Cnc	Reid's custom mix	5.4	kg	Fresh	2	5kg changed to 5.40 after feeder calibration	184.13	166.66	12.4			12.9	3.248	0.545	0.595	0.284	0.588	0.445	1.01	33T0-005
33	21-May-08	T1	1	Milking cows	Wheat hay	Hay	Wheat hay	7	kg	Fresh	10		94.74	80.02	0		87.9	8.91007	1.024	0.117	0.956	0.118	0.118	0.115	0.0102	33T1-001
33	21-May-08	T1	1	Milking cows	Canola hay	Hay	Canola hay	4	kg	Fresh	10		92.2	74.01	0			8.24671	2.544	0.262	2.6	0.495	0.752	0.426	0.833	33T1-002
33	21-May-08	T1	1	Milking cows	Pasture	Pas	pasture		kg	Fresh	0						18	11.4022	4	0.597	3.36	0.308	0.388	0.194	0.126	33T1-007
33	12-Aug-08	T2	1	Milking cows	reids premix	Cnc	Rieds pre mix	7.43	kg	Fresh	0	5 changed to 7.43 after calibration	174.96	154	0			13.4425	2.304	0.343	0.548	0.242	0.149	0.302	0.617	33T2-003
33	12-Aug-08	T2	1	Milking cows	Rye&shaftal	Pas	Pasture as fed		kg	Dry	0		82.45	12.46	0			12.16	4.576	0.59	3.84	0.436	0.381	0.243	0.238	33T2-001
33	26-Nov-08	T3	1	Milking cows	Palm kernels	ByP	Palm Kernal	4.75	kg	Fresh	0		208.4	192.4	0			14.7	2.512	0.59	0.661	0.228	0.384	0.356	0.143	33T3-004
33	26-Nov-08	T3	1	Milking cows	Reids custom blend milker premix (???)	Cnc	reids custom pre mix	5	kg	Fresh	0	changed from 4.5 to 5 after calibration	164.1	145.2	0			12.8	2.928	0.625	0.651	0.358	0.841	0.905		33T3-006
33	26-Nov-08	T3	1	Milking cows	Wheat hay	Hay	Wheaten hay	7.1	kg	Fresh	5		120.5	105	0		87.9	9.24182	1.648	0.178	1.55	0.163	0.191	0.139	0.201	33T3-003
33	26-Nov-08	T3	1	Milking cows	Pasture	Pas	pasture		kg	Fresh	0	3.8					18	10.4058	3.792	0.403	2.74	0.342	0.431	0.333	0.183	33T3-001
33	03-Feb-09	T4	1	Milking cows	Palm kernels	ByP	Palm Kernal	5	kg	Fresh	0		208.4	192.4	0			14.7	2.512	0.59	0.661	0.228	0.384	0.356	0.143	33T3-004
33	03-Feb-09	T4	1	Milking cows	reids premix	Cnc	Reids Premix	5	kg	Fresh	0	No change after calibration	259.3	231	10.2			13.7	3.616	0.453	0.717	0.268	0.552	0.368	0.646	33T4-001
33	03-Feb-09	T4	1	Milking cows	Wheat hay	Hay	Wheaten Hay	12.6	kg	Fresh	4		175.7	159.9	19.4		87.9	9.39622	1.632	0.169	2.02	0.162	0.102	0.152	0.0245	33T4-002
34	20-Feb-08	T0	1	Milking cows	whole tomatoes	ByP	tomatoes	34.5	kg	Fresh	0		477.11	64.2	47.68			11.7	2.736	0.496	3.66	0.209	0.175	0.204	0.129	34T0-004
34	20-Feb-08	T0	1	Milking cows	Reids custom blend milker premix (???)	Cnc	pre mix	4.5	kg	Fresh	0		182.12	163.41	12.43			13.6	2.56	0.361	0.454	0.308	0.434	0.28	0.474	34T0-003
34	20-Feb-08	T0	1	Milking cows	Wheat hay	Hay	wheat hay	8.3	kg	Dry	10		65.91	57.3	12.43		87.9	9.58054	1.472	0.22	2.06	0.192	0.213	0.133	0.0148	34T0-007
34	20-Feb-08	T0	1	Milking cows	Canola hay	Hay	Canola hay	4.68	kg	Dry	10		108.46	94.62	12.43			9.87041	3.216	0.404	1.97	0.638	0.876	0.406	0.784	34T0-001
34	20-Feb-08	T0	1	Milking cows	maize & sorghum	Pas	pasture rye/ clover		kg	Dry	0	1						10.9329	4.064	0.247	2.43	0.477	0.479	0.531	0.745	34T0-002
34	21-May-08	T1	1	Milking cows	reids premix	Cnc	reids premix pellets	4.14	kg	Fresh	2	4 changed to 4.14 after calibration	80.66	72.69	17.12			13.6	3.232	0.579	0.637	0.347	0.274	0.268	0.683	34T1-001
34	21-May-08	T1	1	Milking cows	Lucerne hay	Hay	Lucerne hay	5.5	kg	Dry	8		78.26	69.25	17.12		87.8	10.5604	3.808	0.465	2.41	0.317	1.11	0.499	0.396	34T1-007
34	21-May-08	T1	1	Milking cows	Clover & Rye hay	Hay	Sub clover & Rye hay	3.16	kg	Dry	8		54.88	46.38	17.12			8.89378	2.272	0.454	2.14	0.167	0.858	0.198	0.445	34T1-005
34	21-May-08	T1	1	Milking cows	Wheat hay	Hay	Wheat hay	3.3	kg	Dry	8		63.82	56.8	17.12		87.9	9.41942	1.408	0.189	1.71	0.111	0.164	0.121	0.0167	34T1-004
34	21-May-08	T1	1	Milking cows	Pasture	Pas	pasture		kg	Dry	0	5					18	11.4763	4.912	0.517	3.74	0.395	0.657	0.316	0.364	34T1-008
34	12-Aug-08	T2	1	Milking cows	ian Reid C/Mix	Cnc	Bail feed	5	kg	Fresh	0	4.25 changed to 5kg after calibration	186.77	165.17	0			13.4928	2.432	0.438	0.528	0.229	0.541	0.375	0.672	34T2-008
34	12-Aug-08	T2	1	Milking cows	Wheat hay	Hay	Wheat hay	5	kg	Fresh	10		61.44	49.55	0		87.9	9.50635	2.384	0.142	1.7	0.203	0.203	0.145	0.0328	34T2-003
34	12-Aug-08	T2	1	Milking cows	Rye&shaftal	Pas	Pasture-Rye&shaftal		kg	Dry	0	13						11.761	4.064	0.498	3.2	0.375	0.366	0.231	0.652	34T2-001
34	27-Nov-08	T3	1	Milking cows	Reids Custom mix	Cnc	Reids Mixed Ration	6	kg	Fresh	0	No change after calibration.	184.5	163.7	0			13.367	2.112	0.393	0.551	0.212	0.741	0.401	0.973	34T3-003
34	27-Nov-08	T3	1	Milking cows	Wheat hay	Hay	Wheaten Hay	5.3	kg	Fresh	5		119.4	101.1	0		87.9	9.94567	2.464	0.26	2.34	0.182	0.22	0.146	0.0181	34T3-011
34	27-Nov-08	T3	1	Milking cows	Oaten hay	Hay	Oaten Hay	3.2	kg	Fresh	10		64.5	54.3	0		88.9	9.00698	1.648	0.234	2.58	0.2	0.287	0.191	0.233	34T3-010
34	27-Nov-08	T3	1	Milking cows	Rye&shaftal	Pas	Pasture		kg	Fresh	0	Farmer unsure of pasture estimate.						10.0504	3.328	0.413	2.57	0.389	0.397	0.23	0.309	34T3-001
34	11-Feb-09	T4	1	Milking cows	Tomato pulp	ByP	Tomatoes 15 Ton AF	11.3	kg	Fresh	8		1509.7	89.3	19.4		27.3	12.1	2.976	0.477	5.01	0.224	0.12	0.234	0.0641	34T4-008
34	11-Feb-09	T4	1	Milking cows	Reids Custom mix	Cnc	Reids mix	5.67	kg	Fresh	0	6 changed to 5.67 after calibration	254.4	226.4	10.3			13.4991	2.448	0.459	0.744	0.245	0.225	0.403	0.563	34T4-001
34	11-Feb-09	T4	1	Milking cows	Lucerne hay	Hay	Lucerne hay	5.6	kg	Fresh	8		173.8	158.3	33.2		87.8	9.57355	3.184	0.272	2.58	0.335	1.02	0.403	0.302	34T4-007
34	11-Feb-09	T4	1	Milking cows	Wheat hay	Hay	Wheat hay	2.5	kg	Fresh	0		206.3	185.6	33.3		87.9	8.94626	1.808	0.254	1.59	0.167	0.228	0.12	0.0181	34T4-006
34	11-Feb-09	T4	1	Milking cows	Pasture hay	Hay	Pasture hay	1.4	kg	Fresh	0		147.3	135.6	33.2		85	7.62874	1.632	0.254	1.65	0.264	0.285	0.197	0.474	34T4-003
34	11-Feb-09	T4	1	Milking cows	Triticale silage	Sil	Triticale silage	5.7	kg	Dry	8		74.2	51	0		42.9	10.3011	2.928	0.244	3.11	0.233	0.274	0.188	0.176	34T3-005
36	27-Feb-08	T0	1	Milking cows	Lucerne hay	Hay	Lucerne hay	2	kg	Fresh	20					83.5	87.8	9.95974	3.632	0.422	2.41	0.415	1.25	0.275	0.111	36T0-007
36	27-Feb-08	T0	1	Milking cows	Cereal straw	Hay	straw	1	kg	Fresh	20					84.4	89.2586	8.63945	1.216	0.1	0.917	0.09	0.286	0.139	0.587	36T0-003
36	27-Feb-08	T0	1	Milking cows	Canola/lupins/oats/triticale grain	MxG	Wheat/lupin/canola blend	9	kg	Fresh	0					89		12.5	3.488	0.587	0.63	0.265	0.839	0.416	0.413	36T0-013
36	27-Feb-08	T0	1	Milking cows	Pasture	Pas	Pasture		kg	Dry	0	12					18	11.2861	4.208	0.36	2.91	0.409	0.851	0.293	0.622	36T0-002
36	04-Jun-08	T1	1	Milking cows	Pasture	Pas	pasture										18	10.5	3.5	0.35	2	0.3
36	21-Aug-08	T2	1	Milking cows	Molasses	ByP	Molasses	1	kg	Fresh	0						75.85	12.7	0.64	0.29	4.29	0.725	0.219	0.744	0.323	36T2-013
36	21-Aug-08	T2	1	Milking cows	Canola grain	ByP	canola meal	2	kg	Fresh	0		177	162.2	0			13.6	6	1.11	1.24	0.739	0.642	0.472	0.0248	36T2-002
36	21-Aug-08	T2	1	Milking cows	Wheat grain	Gra	Wheat	5.2	kg	Fresh	0		261.5	234.2	0		89.4	12.8169	2.096	0.338	0.411	0.164	0.0536	0.114	0	36T2-004
36	21-Aug-08	T2	1	Milking cows	Lupins grain	Gra	Lupins	2	kg	Fresh	0		185.3	165.6	0		91.6	13.3	3.92	0.38	0.662	0.2	0.329	0.162	0.0784	36T2-001
36	21-Aug-08	T2	1	Milking cows	Cereal straw	Hay	Barley straw	0.92	kg	Fresh	10		72.1	61.7	0		89.2586	6.03106	1.152	0.214	1.26	0.109	0.22	0.135	0.115	36T2-007
36	21-Aug-08	T2	1	Milking cows	Pasture	Pas	pasture as fed		kg	Dry	0	14					18	11.5825	5.088	0.741	3.66	0.39	0.851	0.191	0.374	36T2-009
36	26-Nov-08	T3	1	Milking cows	Canola meal	ByP	Canola Meal	1.73	kg	Dry	0	Herd 1& 2				90.6	90.5	14	6.336	1.03	1.24	0.611	0.693	0.446	0.0256	36T3-004
36	26-Nov-08	T3	1	Milking cows	Lupins grain	Gra	Lupins	1.84	kg	Dry	0	Herd 1& 2				90.1	91.6	13.3	4.112	0.335	0.769	0.177	0.273	0.161	0.0589	36T3-003
36	26-Nov-08	T3	1	Milking cows	Wheat grain	Gra	Wheat Grain	6.17	kg	Dry	0	Herd 1& 2				89.6	89.4	12.9654	2.128	0.374	0.385	0.132	0.0442	0.117	0.00646	36T3-001
36	26-Nov-08	T3	1	Milking cows	vetch hay	Hay	Vetch Hay	1.42	kg	Dry	5	Herd 1 only				83.5		10.7662	4.08	0.29	2.24	0.269	1.12	0.32	0.712	36T3-006
36	26-Nov-08	T3	1	Milking cows	Mineral pellets (???)	Min	Mineral Pellets	1	kg	Dry	0	Herd 1& 2				57.7		2.1	0.496	0.213	0.0383	0.557	1.07	0.464	0.229	36T1-006
36	26-Nov-08	T3	1	Milking cows	Ryegrass/clover pasture	Pas	Pasture		kg	Dry	0	9.7						10.1549	3.248	0.449	2.62	0.371	0.87	0.22	0.43	36T3-007
36	26-Nov-08	T3	1	Milking cows	Pasture silage	Sil	Pasture Silage	1.11	kg	Dry	5	Herd 1 only				45.4	43.1	10.1527	2.928	0.426	2.61	0.369	0.779	0.237	0.676	36T3-005
36	26-Nov-08	T3	6	Milking cows	Canola meal	ByP	Canola Meal	1.73	kg	Dry	0	Herd 1& 2				90.6	90.5	14	6.336	1.03	1.24	0.611	0.693	0.446	0.0256	36T3-004
36	26-Nov-08	T3	6	Milking cows	Wheat grain	Gra	Wheat Grain	6.17	kg	Dry	0	Herd 1& 2				89.6	89.4	12.9654	2.128	0.374	0.385	0.132	0.0442	0.117	0.00646	36T3-001
36	26-Nov-08	T3	6	Milking cows	Lupins grain	Gra	Lupins	1.84	kg	Dry	0	Herd 1& 2				90.1	91.6	13.3	4.112	0.335	0.769	0.177	0.273	0.161	0.0589	36T3-003
36	26-Nov-08	T3	6	Milking cows	Mineral pellets (???)	Min	Mineral Pellets	1	kg	Dry	0	Herd 1& 2				57.7		2.1	0.496	0.213	0.0383	0.557	1.07	0.464	0.229	36T1-006
36	26-Nov-08	T3	6	Milking cows	Ryegrass/clover pasture	Pas	Pasture		kg	Dry	0	12						10.7265	3.696	0.429	2.23	0.304	0.897	0.271	0.624	36T3-008
36	23-Mar-09	T4	1	Milking cows	Almond shells	ByP	Almond Hulls	3	kg	Fresh	0	Part of TMR				92.2		9.7	0.544	0.119	2.52	0.029	0.245	0.0895	0.077	36T4-006
36	23-Mar-09	T4	1	Milking cows	Canola meal	ByP	Canola Meal	2	kg	Fresh	0					91.6	90.5	12.9	6.048	1.08	1.37	0.657	0.705	0.485	0.0209	36T4-003
36	23-Mar-09	T4	1	Milking cows	Palm kernels	ByP	Ground Palm Kernels	2	kg	Fresh	0	Part of TMR				92.6		10.3	2.64	0.681	0.695	0.199	0.418	0.295	0	36T4-004
36	23-Mar-09	T4	1	Milking cows	Molasses	ByP	Molasses	1	kg	Fresh	0	Part of TMR					75.85	12.7	0.64	0.29	4.29	0.725	0.219	0.744	0.323	36T2-013
36	23-Mar-09	T4	1	Milking cows	Lupins grain	Gra	Lupins	3	kg	Fresh	0					88.5	91.6	13.1	3.808	0.395	0.944	0.181	0.244	0.169	0.0306	36T4-007
36	23-Mar-09	T4	1	Milking cows	Wheat grain	Gra	Wheat	7	kg	Fresh	0					89.6	89.4	12.8808	2.416	0.335	0.418	0.137	0.07	0.12	0.00717	36T4-005
36	23-Mar-09	T4	1	Milking cows	Lucerne hay	Hay	Lucerne Hay	2.3	kg	Fresh	5	Part of TMR				84.8	87.8	10.8052	4.368	0.311	2.72	0.247	1	0.287	0.692	36T4-009
36	23-Mar-09	T4	1	Milking cows	Ryegrass pasture	Pas	Pasture		kg	Fresh	0	7						10.4246	3.84	0.464	2.18	0.314	0.55	0.278	0.597	36T4-015
36	23-Mar-09	T4	1	Milking cows	Maize silage	Sil	Corn Silage	5	kg	Fresh	0	Part of TMR				29.5	34.2219	9.6161	1.248	0.258	1	0.12	0.19	0.261	0.072	36T4-013
37	12-Feb-08	T0	1	Milking cows	Grain + Min	Cnc	wheat/barley blend	6	kg	Fresh	0		188.84	166.95	12.55			12.4	1.328	0.351	0.573	0.108	0.0456	0.117	0.018	37T0-005
37	12-Feb-08	T0	1	Milking cows	Pasture hay	Hay	1 roll hay	3.41	kg	Dry	15		58.79	52.66	12.39		85	8.2513	1.392	0.215	1.53	0.181	0.322	0.206	0.231	37T0-012
37	12-Feb-08	T0	1	Milking cows	Pasture	Pas	Pasture		kg	Dry	0	10					18	10.7896	3.888	0.532	3.34	0.376	0.865	0.4	0.525	37T0-004
37	12-Feb-08	T0	7	Milking cows	Grain + Min	Cnc	wheat/barley blend	6	kg	Fresh	0		188.84	166.95	12.55			12.4	1.328	0.351	0.573	0.108	0.0456	0.117	0.018	37T0-005
37	12-Feb-08	T0	7	Milking cows	Pasture hay	Hay	1 roll hay	3.41	kg	Dry	15		58.79	52.66	12.39		85	8.2513	1.392	0.215	1.53	0.181	0.322	0.206	0.231	37T0-012
37	12-Feb-08	T0	7	Milking cows	Pasture	Pas	Pasture		kg	Dry	0	10					18	10.5858	3.904	0.47	2.63	0.387	0.869	0.376	0.997	37T0-003
37	11-Jun-08	T1	1	Milking cows	Grain + Min	Cnc	barley & trace wheat	5	kg	Fresh	0	Bail unsuitable for test weighings (entirely dependant on operator)				89.6		12.3065	1.552	0.58	0.583	0.137	0.606	0.256	0.583	37T1-001
37	11-Jun-08	T1	1	Milking cows	Oaten hay	Hay	Oat hay 1 bale day	1.34	kg	Dry	15					86.4	88.9	8.78256	1.36	0.242	1.71	0.133	0.254	0.155	1.06	37T1-003
37	11-Jun-08	T1	1	Milking cows	Wheat straw	Hay	Wheat straw	1.85	kg	Dry	15					88.3		6.06295	0.384	0.0755	1.05	0.0396	0.219	0.0981	0.823	37T1-002
37	11-Jun-08	T1	1	Milking cows	Pasture	Pas	pasture		kg	Dry	0	10					18	12.1166	5.472	0.48	3.93	0.423	0.441	0.234	0.265	37T2-007
37	11-Jun-08	T1	1	Milking cows	Pasture silage	Sil	Silage	2.7	kg	Dry	15	Silage fed at T1 sampled at T0 is Normanville silage	122.46	43.58	12.4		43.1	9.7596	3.28	0.448	4.16	0.288	0.411	0.194	0.381	37T0-008
37	11-Jun-08	T1	8	Milking cows	Grain + Min	Cnc	barley & trace wheat	5	kg	Fresh	0	Bail unsuitable for test weighings (entirely dependant on operator)				89.6		12.3065	1.552	0.58	0.583	0.137	0.606	0.256	0.583	37T1-001
37	11-Jun-08	T1	8	Milking cows	Wheat straw	Hay	Wheat straw	1.85	kg	Dry	15					88.3		6.06295	0.384	0.0755	1.05	0.0396	0.219	0.0981	0.823	37T1-002
37	11-Jun-08	T1	8	Milking cows	Oaten hay	Hay	Oat hay 1 bale day	1.34	kg	Dry	15					86.4	88.9	8.78256	1.36	0.242	1.71	0.133	0.254	0.155	1.06	37T1-003
37	11-Jun-08	T1	8	Milking cows	Pasture	Pas	pasture		kg	Dry	0	10					18	12.1166	5.472	0.48	3.93	0.423	0.441	0.234	0.265	37T2-007
37	11-Jun-08	T1	8	Milking cows	Pasture silage	Sil	Silage	2.7	kg	Dry	15		122.46	43.58	12.4		43.1	9.7596	3.28	0.448	4.16	0.288	0.411	0.194	0.381	37T0-008
37	14-Aug-08	T2	1	Milking cows	Farmer mix	Cnc	Grain - wheat & minerals	6.5	kg	Fresh	0	Bail unsuitable for test weighings (entirely dependant on operator)	175.3	155.5	0			13.455	2.336	0.845	0.466	0.175	0.57	0.0318	0.525	37T2-004
37	14-Aug-08	T2	1	Milking cows	Oaten hay	Hay	Oat hay	3.4	kg	Fresh	5	Took 2 samples . Do not know which one fed	64.4	54.5	0		88.9	8.4972	1.2	0.143	0.823	0.113	0.213	0.118	0.361	37T2-001
37	14-Aug-08	T2	1	Milking cows	Pasture	Pas	pasture		kg	Dry	0	8					18	12.1166	5.472	0.48	3.93	0.423	0.441	0.234	0.265	37T2-007
37	04-Dec-08	T3	1	Milking cows	Wheat & Minerals	Cnc	Wheat & Mineral Mix	6	kg	Fresh	0	Not changed after calibration as feed delivered depends on operator.				93.5		13.3922	2.176	0.846	0.676	0.228	1.77	0.622	1.47	37T3-017
37	04-Dec-08	T3	1	Milking cows	Hay	Hay	Meadow Hay	3	kg	Fresh	5					86.7		8.93455	1.904	0.315	2.29	0.202	0.585	0.237	0.363	37T3-001
37	04-Dec-08	T3	1	Milking cows	Pasture	Pas	Pasture		kg	Fresh	0	12.9					18	9.71256	2.72	0.312	2.42	0.277	0.61	0.269	0.913	37T3-016
37	10-Feb-09	T4	1	Milking cows	Barley grain	Gra	Barley	6	kg	Fresh	0	Not changed after calibration as feed delivered depends on operator.				89.4	88.7	12.5337	2.256	0.486	0.548	0.163	0.05	0.13	0.38	37T4-004
37	10-Feb-09	T4	1	Milking cows	Mineral mix (???)	Min	Compass Feeds Minerals	0.1	kg	Fresh	0	Not changed after calibration as feed delivered depends on operator.				89.9				3.51	1.09	0.722	14	5.07	12.3	37T4-002
37	10-Feb-09	T4	1	Milking cows	Ryegrass pasture	Pas	Rye pasture		kg	Fresh	0	3						9.8897	3.328	0.385	2.48	0.243	0.86	0.29	0.722	37T4-001
37	10-Feb-09	T4	1	Milking cows	Pasture silage	Sil	Silage	5.78	kg	Fresh	5					59	43.1	9.87041	3.216	0.499	2.72	0.281	0.634	0.243	0.666	37T3-015
38	13-Feb-08	T0	1	Milking cows	Grain + Min	Cnc	Wheat/Barley/lupin 60:20:20 blend + minerals	3.5	kg	Fresh	0		155.03	139.55	12.32			13.4	2.304	0.66	0.49	0.177	1	0.657	0.0342	38T0-015
38	13-Feb-08	T0	1	Milking cows	Pasture	Pas	pasture		kg	Dry	0	15					18	10.1115	3.232	0.439	1.98	0.352	0.822	0.377	0.755	38T0-016
38	13-Feb-08	T0	1	Milking cows	Pasture silage	Sil	Pasture silage 4.5 bales	7.93	kg	Fresh	0		96.9	55.13	12.38		43.1	9.90792	3.28	0.409	1.89	0.29	0.9	0.308	1.11	38T0-014
38	06-Jun-08	T1	1	Milking cows	Grain + Min	Cnc	Bale mix	5.34	kg	Fresh	0	5 changed to 5.34 after calibration				91.8		13.6	2.752	0.646	0.517	0.166	0.644	0.376	0.0668	38T1-002
38	06-Jun-08	T1	1	Milking cows	Pasture	Pas	pasture		kg	Dry	0	9.5					18	11.7148	4.544	0.774	3.63	0.313	0.726	0.262	1.14	38T1-001
38	06-Jun-08	T1	1	Milking cows	Pasture silage	Sil	Pasture silage sampled T0	7	kg	Dry	15						43.1	9.9	3.28	0.409	1.89	0.29	0.9	0.308		38T1-007
38	18-Aug-08	T2	1	Milking cows	Farmer mix	Cnc	prepared dairy mix	5.8	kg	Fresh	0	5.5 changed to 5.8 after calibration	232.5	208.3	0			13.4865	2.416	0.857	0.8507	0.178	0.759	0.531	0.289	38T2-001
38	18-Aug-08	T2	1	Milking cows	Pasture hay	Hay	Pasture hay	9.43	kg	Fresh	20		49.18	43.72	12.39		85	8.76173	1.936	0.279	2.19	0.223	0.553	0.227	0.39	38T0-009
38	18-Aug-08	T2	1	Milking cows	Pasture	Pas	Pasture as fed		kg	Dry	0	7					18	10.591	3.76	0.677	2.9	0.248	0.533	0.289		38T2-004
38	03-Dec-08	T3	1	Milking cows	Grain	Cnc	Grain	4.73	kg	Fresh	0	6 changed to 4.73 after calibration				89.5	89	13.6	2.528	0.756	0.602	0.172	1.34	0.781	0.395	38T4-002
38	03-Dec-08	T3	1	Milking cows	Pasture hay	Hay	Pasture Hay	2	kg	Dry	5					79.8	85	8.50109	1.776	0.235	1.91	0.189	0.365	0.194	0.264	38T3-013
38	03-Dec-08	T3	1	Milking cows	Pasture	Pas	Pasture as fed		kg	Dry	0	10					18	9.74378	2.768	0.377	2.07	0.377	0.785	0.26	0.503	38T3-019
38	03-Dec-08	T3	1	Milking cows	Pasture silage	Sil	Pasture Silage	3.25	kg	Dry	5		96.9	55.13	12.38		43.1	9.90792	3.28	0.409	1.89	0.29	0.9	0.308	1.11	38T0-014
38	12-Feb-09	T4	1	Milking cows	Dairy Ration	Cnc	Bale Mix	6.35	kg	Fresh	1	6 changed to 6.35 after calibration				89.5		13.6	2.528	0.756	0.602	0.172	1.34	0.781	0.395	38T4-002
38	12-Feb-09	T4	1	Milking cows	Cereal hay	Hay	Cereal Hay	3.5	kg	Dry	7					89		8.29358	1.248	0.27	1.98	0.131	0.237	0.13	0.409	38T3-016
38	12-Feb-09	T4	1	Milking cows	Pasture	Pas	Pasture		kg	Dry	0	10					18	9.2058	2.72	0.291	1.85	0.283	0.7	0.219	0.558	38T4-001
38	12-Feb-09	T4	1	Milking cows	Pasture silage	Sil	Meadow Silage	2	kg	Dry	10					53.1	43.1	9.09218	2.368	0.308	2	0.247	0.729	0.294	0.96	38T3-018
39	05-Feb-08	T0	1	Milking cows	Pellets (???)	Cnc	Concentrate (Energised grain)	2.6	kg	Fresh	0	Electronic cow feed summary reports says 7.83kg/cow/day (total of Wheat and Conc) farmer says 6.5kg/cow/day				93.1	88.6685	13.9	2.6	0.635	0.949	0.1	1.36	0.392	1.31	39T0-001
39	05-Feb-08	T0	1	Milking cows	Wheat grain	Gra	Wheat grain	3.9	kg	Fresh	2	Electronic cow feed summary reports says 7.83kg/cow/day (total of Wheat and Conc) farmer says 6.5kg/cow/day				94.3	89.4	12.8596	2.016	0.215	0.413	0.149	0.0342	0.116	0	39T0-022
39	05-Feb-08	T0	1	Milking cows	Pasture	Pas	Pasture		kg	Fresh	0	20.5					18	10.525	4.064	0.419	3.61	0.432	0.66	0.46	0.611	39T0-019
39	20-May-08	T1	1	Milking cows	Grain + Min	Cnc	Lupin, Canola, Wheat concentrate	5.92	kg	Fresh	0	6 changed to 5.92 after calibration	350	313.8	0			14.2	4.544	0.58	0.58	0.23	1.22	0.384	1.29	39T1-006
39	20-May-08	T1	1	Milking cows	Barley grain	Gra	Barley	2.07	kg	Fresh	0	2.25 changed to 2.07 after calibration	272.2	249.2	0		88.7	12.4246	1.664	0.281	0.495	0.133	0.0524	0.132	0.0505	39T1-005
39	20-May-08	T1	1	Milking cows	Pasture hay	Hay	Hay	4.78	kg	Fresh	10		120.5	113	0		85	8.50325	2.096	0.43	1.25	0.233	0.48	0.274	0.579	39T1-001
39	20-May-08	T1	1	Milking cows	Pasture	Pas	pasture		kg	Dry	0	11					18	11.5283	5.296	0.946	5.94	0.353	0.534	0.305	0.625	39T1-004
39	05-Aug-08	T2	1	Milking cows	Grain + Min	Cnc	Mineral pellets	0.886	kg	Fresh	0	0.886 changed to .83 after calibration	350	313.8	0			14.2	4.544	0.58	0.58	0.23	1.22	0.384	1.29	39T1-006
39	05-Aug-08	T2	1	Milking cows	Haylage	Hay	haylage	1.7	kg	Fresh	5		73	53.2	18.7			8.51758	1.472	0.182	1.22	0.129	0.224	0.185	0.174	39T2-003
39	05-Aug-08	T2	1	Milking cows	Oats/barley grain	MxG	Oats blend 50:50	6.83	kg	Fresh	0	6.83 changed to 6.61 after calibration	220.6	197.8	18.9			12.2577	1.648	0.222	0.437	0.141	0.0538	0.126	0.0307	39T2-002
39	05-Aug-08	T2	1	Milking cows	Pasture	Pas	pasture as Fed		kg	Dry	0	7					18	10.9333	4.128	0.466	3.43	0.377	0.56	0.24	0.655	39T2-006
39	19-Nov-08	T3	1	Milking cows	Grain + Min	Cnc	Canola & minerals	1.2	kg	Fresh	0	no calibration for mineral pellets	57.9	55.4	19.7			14.5617	5.152	0.786	0.984	0.375	3.17	1.17	0.261	39T3-001
39	19-Nov-08	T3	1	Milking cows	Triticale grain	Gra	Triticale Grain	5.76	kg	Fresh	1	5.3 changed to 5.76 after calibration	190.5	178.1	18.9		89.4	12.7419	1.968	0.223	0.451	0.166	0.0332	0.109	0.0118	39T3-002
39	19-Nov-08	T3	1	Milking cows	Ryegrass pasture	Pas	Pasture		kg	Fresh	0	22						10.9771	4.208	0.377	3.26	0.377	0.859	0.32	0.631	39T3-007
39	18-Feb-09	T4	1	Milking cows	Wheat/lupins grain	MxG	lupin/wheat grain	3.77	kg	Fresh	0	calibrated	260.8	235.2	18.8			13.0851	3.376	0.344	0.507	0.189	0.0697	0.146	0.0092	39T4-001
39	18-Feb-09	T4	1	Milking cows	Pasture	Pas	pasture as fed		kg	Fresh	0	15					18	10.3639	4	0.273	3.25	0.277	0.586	0.364	0.383	39T4-007
40	18-Feb-08	T0	1	Milking cows	Milne's maxi plus	Cnc	Conc. Milne's Maxi plus	4.8	kg	Fresh	0	3.5 changed to 4.8 after calibration				90.2		12.5	3.328	0.306	0.638	0.232	1.18	0.224	1.19	40T0-002
40	18-Feb-08	T0	1	Milking cows	Millet crop	Cro	Strip fence Millet	5	kg	Dry	0						90.5667	10.2117	3.424	0.275	1.38	0.718	0.63	0.983	0.911	40T0-015
40	18-Feb-08	T0	1	Milking cows	Pasture hay	Hay	pasture roll hay	6.56	kg	Dry	20					90.8	85	8.45448	1.28	0.194	0.966	0.183	0.723	0.193	0.657	40T0-007
40	18-Feb-08	T0	1	Milking cows	Pasture	Pas	pasture eaten		kg	Dry	0						18	11.9598	5.136	0.457	3.48	0.36	0.692	0.283	1	40T1-004
40	19-May-08	T1	1	Milking cows	Milne's maxi plus	Cnc	Milne's Maximise	5.58	kg	Fresh	1		236.7	207.7	0			13.5179	2.496	0.592	0.642	0.194	1.31	0.242	1.28	40T1-006
40	19-May-08	T1	1	Milking cows	Grass hay	Hay	Hay (roll)	4.88	kg	Fresh	18		32.4	27.7	0		86.3	8.19101	1.616	0.351	1.12	0.156	0.573	0.193	0.877	40T1-001
40	19-May-08	T1	1	Milking cows	Pasture	Pas	Pasture		kg	Dry	0	12					18	11.9598	5.136	0.457	3.48	0.36	0.692	0.283	1	40T1-004
40	11-Aug-08	T2	1	Milking cows	Milne's maxi plus	Cnc	Maximise pellets Milne feeds	6.36	kg	Fresh	1		240.3	213.3	19.5			13.9392	3.568	0.607	0.796	0.191	1.05	0.256	1.1	40T2-003
40	11-Aug-08	T2	1	Milking cows	Pasture	Pas	pasture as fed		kg	Dry	0	10.5					18	11.0205	4.224	0.515	1.41	0.273	0.914	0.221	1.07	40T2-007
40	17-Nov-08	T3	1	Milking cows	Milne's maxi plus	Cnc	Maximise. Milne Feeds.	5.55	kg	Fresh	1		192.9	175	18.9			13.5431	2.56	0.401	0.696	0.258	1.26	0.234	1.42	40T3-005
40	17-Nov-08	T3	1	Milking cows	Ryegrass pasture	Pas	Pasture		kg	Fresh	0	15						9.72816	3.2	0.377	2.89	0.426	0.735	0.267	0.621	40T3-004
40	17-Feb-09	T4	1	Milking cows	Milne's maxi plus	Cnc	Milnes Maximise Pellets	6.01	kg	Fresh	0	6.36 changed after calibration. See survey for calibration	234.3	214.8	19.4			14.0461	3.84	0.339	0.597	0.186	1.27	0.209	1.31	40T4-005
40	17-Feb-09	T4	1	Milking cows	Hay	Hay	Hay	9.2	kg	Fresh	0		53.7	51.4	19.1			8.3647	1.712	0.186	1.63	0.206	0.655	0.233	0.96	40T4-006
40	17-Feb-09	T4	1	Milking cows	Pasture	Pas	Pasture		kg	Fresh	0	9					18	9.53604	3.12	0.296	2.74	0.316	0.321	0.277	0.0995	40T4-004
41	11-Feb-08	T0	1	Milking cows	Wheat/barley/lupins grain	MxG	Grain blend Wheat/barley/lupins	3.95	kg	Fresh	0	4 changed to 3.95 after calibration				87.4		12.8	1.968	0.284	0.623	0.13	0.0654	0.114	0.0266	41T0-004
41	11-Feb-08	T0	1	Milking cows	Pasture	Pas	Pasture		kg	Dry	0	5					18	7.38437	1.136	0.156	1.05	0.124	0.478	0.18	0.409	41T0-009
41	11-Feb-08	T0	1	Milking cows	Pasture silage	Sil	round bale silage, 4 bales	2.4	kg	Dry	0					58.2	43.1	9.0629	2.608	0.341	1.83	0.2	0.59	0.267	0.899	41T0-014
41	19-May-08	T1	1	Milking cows	Wheat/barley/lupins grain	MxG	Lupins, Barley ,Wheat	2.85	kg	Fresh	5	2 changed to 2.85 after calibration				87.4		12.8	1.968	0.284	0.623	0.13	0.0654	0.114	0.0266	41T0-004
41	19-May-08	T1	1	Milking cows	Pasture	Pas	pasture		kg	Fresh	0	16.5					18	11.3772	4.88	0.457	4.56	0.356	0.691	0.264	0.386	41T1-004
41	08-Aug-08	T2	1	Milking cows	Pasture hay	Hay	Meadow hay	2.88	kg	Fresh	10		69.6	59.3	18.8		85	8.36664	2	0.25	1.06	0.222	0.48	0.274	1.09	41T2-002
41	08-Aug-08	T2	1	Milking cows	Wheat/barley/lupins grain	MxG	Grain blend Lupins, Barley Wheat	1.7	kg	Fresh	3	2 changed 1.7 after calibration	165.5	150.6	18.8			11.3907	1.392	0.302	0.675	0.0961	0.0519	0.12	0.0593	41T2-001
41	08-Aug-08	T2	1	Milking cows	Pasture	Pas	pasture as fed		kg	Fresh	0	13.5					18	9.89251	3.744	0.753	3.62	0.281	0.741	0.32	0.614	41T2-005
41	20-Nov-08	T3	1	Milking cows	Barley/Lupin	MxG	Lupins & Barley	4.75	kg	Fresh	3	4 changed to 4.75 after calibration	120.5	108.3	18.9		87.9921	13.3607	2.096	0.312	0.596	0.16	0.103	0.138	0.0493	41T3-004
41	20-Nov-08	T3	1	Milking cows	Pasture	Pas	Pasture		kg	Fresh	0	Farmer has no idea.					18	9.19908	2.64	0.35	1.15	0.187	0.893	0.248	1.05	41T3-003
41	19-Feb-09	T4	1	Milking cows	Wheat/barley/lupins grain	MxG	Lupin, Barley, Wheat	4.5	kg	Fresh	0	4 changed to 4.5 after calibration	196.2	179.1	19			12.4502	2.704	0.404	0.574	0.173	0.0789	0.146	0.0322	41T4-004
41	19-Feb-09	T4	1	Milking cows	Pasture	Pas	Pasture		kg	Fresh	0	5					18	6.66641	0.976	0.114	0.822	0.141	0.464	0.163	0.421	41T4-003
41	19-Feb-09	T4	1	Milking cows	Silage	Sil	Silage	14.96	kg	Fresh	5		95	47.3	18.8			8.80877	2.496	0.238	1.24	0.178	1.09	0.243	0.789	41T4-006
42	27-Feb-08	T0	1	Milking cows	Ketteridge Dairy Pellets	Cnc	Ketteridge dairy pellets	5.9	kg	Fresh	0	6.5 changed to 5.9 after calibration. See survey				86.9		13.1	2.848	0.396	0.706	0.158	0.368	0.193	0.216	42T0-001
42	27-Feb-08	T0	1	Milking cows	Pasture	Pas	Pasture		kg	Dry	0	10					18	9.84156	3.52	0.376	2.44	0.421	0.655	0.396	0.434	42T0-011
42	27-Feb-08	T0	1	Milking cows	Seteria silage	Sil	silage 1 roll to herd	2.13	kg	Dry	0					48		8.06436	2.08	0.265	1.88	0.236	0.888	0.202	0.809	42T0-014
42	22-May-08	T1	1	Milking cows	Ketteridge Dairy Pellets	Cnc	Pellets, kettridge	4.26	kg	Fresh	1	5.38 changed to 4.26 after calibration	216.6	191.1	19			13.4362	2.288	0.406	0.641	0.151	0.246	0.151	0.238	42T2-001
42	22-May-08	T1	1	Milking cows	Pasture	Pas	pasture		kg	Dry	0	12.5					18	11.1159	4.624	0.711	3.64	0.371	0.867	0.241	0.573	42T1-004
42	22-May-08	T1	1	Milking cows	Silage	Sil	Silage	3.85	kg	Fresh	1		95.1	36.5	0			7.98912	1.92	0.341	2.62	0.258	0.849	0.167	0.608	42T1-005
42	12-Aug-08	T2	1	Milking cows	Ketteridge Dairy Pellets	Cnc	Average Kettridge pellets	3.37	kg	Fresh	1	4.46 changed to 3.37 kg/cow/day after calibration	216.6	191.1	19			13.4362	2.288	0.406	0.641	0.151	0.246	0.151	0.238	42T2-001
42	12-Aug-08	T2	1	Milking cows	Hay	Hay	meadow hay	3.36	kg	Fresh	3		69.6	59.3	18.8			8.77692	1.44	0.38	1.37	0.187	0.783	0.169	0.488	42T2-003
42	12-Aug-08	T2	1	Milking cows	Pasture	Pas	pasture as fed		kg	Dry	0	12					18	10.79	3.952	0.483	3.33	0.277	0.817	0.184	0.351	42T2-004
42	18-Nov-08	T3	1	Milking cows	Ketteridge Dairy Pellets	Cnc	Kettridge Dairy Pellets	4.33	kg	Fresh	2	3.73 changed to 4.33 after calibration	161.8	145.7	19.2			13.6311	2.784	0.388	0.728	0.227	0.53	0.232	0.273	42T3-001
42	18-Nov-08	T3	1	Milking cows	Pasture	Pas	Pasture		kg	Fresh	0	17	69.6	59.3	18.8		18	9.14076	2.24	0.288	1.55	0.332	0.647	0.193	0.603	42T3-003
42	16-Feb-09	T4	1	Milking cows	Ketteridge Dairy Pellets	Cnc	Kettrigde dairy Pellets	5.5	kg	Fresh	0	No change after calibration	240.4	220.4	18.8			13.4928	2.432	0.389	0.674	0.176	0.221	0.182	0.294	42T4-001
42	16-Feb-09	T4	1	Milking cows	Ryegrass pasture	Pas	pasture		kg	Fresh	0	13.5						10.0543	3.904	0.405	1.95	0.365	0.55	0.476	0.762	42T4-003
42	16-Feb-09	T4	1	Milking cows	Silage	Sil	Silage	6	kg	Fresh	0		108	51.1	19.4			8.50627	2.544	0.334	2.37	0.326	0.862	0.223	0.987	42T4-009
43	14-Feb-08	T0	1	Milking cows	Hay	Hay	Hay - do not know which batch	1.53	kg	Dry	0					90.1		8.63878	2.032	0.248	1.93	0.164	0.462	0.203	0.547	43T0-007
43	14-Feb-08	T0	1	Milking cows	Canola/lupins/oats/triticale grain	MxG	lupins/oats/canola/triticale	8.7	kg	Fresh	1	Full electronic copy of feed ration supplied.				91.1		12.3496	2.448	0.242	0.514	0.175	0.252	0.556	0.212	43T0-004
43	14-Feb-08	T0	1	Milking cows	Pasture	Pas	pasture		kg	Dry	0	6					18	10.4351	3.552	0.455	3.54	0.323	0.404	0.325	0.278	43T0-012
43	14-Feb-08	T0	1	Milking cows	Silage	Sil	Silage ex stack	4.48	kg	Dry	5					32.1		9.03754	2.512	0.503	2.34	0.162	0.691	0.266	0.831	43T0-013
43	21-May-08	T1	1	Milking cows	Lupins/Oats/Triticle	MxG	Mixed grain. Lupins, Oats, Triticale	7.84	kg	Fresh	1		116.3	103.5	0			12.5946	3.04	0.55	0.64	0.21	0.19	0.19	0.153	43T1-001
43	21-May-08	T1	1	Milking cows	Kikuyu pasture	Pas	Pasture		kg	Dry	0	8						11.1912	4.784	0.43	3.96	0.26	0.42	0.34	0.0697	43T1-004
43	21-May-08	T1	1	Milking cows	Seteria silage	Sil	Silage	4.62	kg	Dry	5		95.1	36.5	0			8.51798	2.448	0.34	3.09	0.15	0.16	0.19	0.643	43T1-005
43	06-Aug-08	T2	1	Milking cows	Oats/triticale grain	MxG	oat/trit mixed grain	10	kg	Fresh	0	Full electronic copy of feed ration supplied.	303.3	271.6	18.7			13.5	1.744	0.347	0.474	0.134	0.31	0.387		43T2-001
43	06-Aug-08	T2	1	Milking cows	Pasture	Pas	pasture as fed		kg	Dry	0	10					18	10.8308	4.496	0.548	3.53	0.304	0.785	0.287		43T2-004
43	21-Nov-08	T3	1	Milking cows	Wheat grain	Gra	Wheat grain	2.88	kg	Fresh	0	2.88 after calibration	385.8	335	19.8		89.4	12.7341	1.728	0.311	0.418	0.148	0.05	0.13	0.0298	43T3-001
43	21-Nov-08	T3	1	Milking cows	Barley grain	Gra	Barley grain	4.34	kg	Fresh	0	4.34 after calibration	358.3	317.5	19.3		88.7	12.159	1.68	0.336	0.517	0.176	0.05	0.13	0.261	43T3-002
43	21-Nov-08	T3	1	Milking cows	Ryegrass pasture	Pas	Pasture		kg	Fresh	0	Amount unknown No farmer estimate recorded						10.5309	4.016	0.438	4.19	0.386	0.637	0.287	0.248	43T3-004
43	24-Feb-09	T4	1	Milking cows	Barley/Lupin	MxG	50:50 Lupins & Barley in silage	3	kg	Fresh	0	Survey states that feed is controlled and recently calibrated.					87.9921	13.3607	2.096	0.312	0.596	0.16	0.103	0.138
43	24-Feb-09	T4	1	Milking cows	Wheat/barley/lupins grain	MxG	Grain (wheat, lupins & barley)	8	kg	Fresh	0	Survey states that feed is controlled and recently calibrated.	136.2	125.3	18.9			12.592	2.656	0.354	0.555	0.161	0.318	0.279	0.121	43T4-001
43	24-Feb-09	T4	1	Milking cows	Pasture	Pas	Pasture		kg	Fresh	0	3					18	11.3059	4.384	0.317	2.83	0.259	0.834	0.37	0.337	43T4-002
43	24-Feb-09	T4	1	Milking cows	Silage	Sil	Silage	11.43	kg	Fresh	0		192.6	63.8	18.9			8.97031	2.624	0.269	1.5	0.206	0.878	0.295	1.13	43T4-009
43	24-Feb-09	T4	2	Milking cows	Hay	Hay	Hay	2.58	kg	Fresh	0		48.8	45	19.1			8.11358	2.048	0.296	0.717	0.196	0.643	0.182	0.716	43T4-010
43	24-Feb-09	T4	2	Milking cows	Wheat/barley/lupins grain	MxG	Grain (wheat, lupins & barley)	7	kg	Fresh	0	Survey states that feed is controlled and recently calibrated.	136.2	125.3	18.9			12.592	2.656	0.354	0.555	0.161	0.318	0.279	0.121	43T4-001
43	24-Feb-09	T4	2	Milking cows	Pasture	Pas	Pasture		kg	Fresh	0	3					18	11.0405	4.432	0.391	2.98	0.306	0.601	0.325	0.408	43T4-003
43	24-Feb-09	T4	2	Milking cows	Silage	Sil	Silage	19.35	kg	Fresh	0		192.6	63.8	18.9			8.97031	2.624	0.269	1.5	0.206	0.878	0.295	1.13	43T4-009
44	26-Feb-08	T0	1	Milking cows	Canola meal	ByP	Canola meal	1.4	kg	Fresh	0		175	158	0		90.5	13.4	6.56	1.23	1.35	0.53	0.725	0.521	0.224	44T0-005
44	26-Feb-08	T0	1	Milking cows	Molasses	ByP	Molasses	2.17	kg	Fresh	0						75.85	12.7	0.352	0.312	2.52	0.52	0.968	0.352	0.202	44T0-009
44	26-Feb-08	T0	1	Milking cows	Norco customer pellets 16% protein	Cnc	Norco Pellets	4.1	kg	Fresh	0	changed to 4.1 after hopper calibration	361	323	0			12.1	2.64	0.307	0.76	0.107	1.2	0.629	0.659	44T0-001
44	26-Feb-08	T0	1	Milking cows	Wheat straw	Hay	Wheaten Straw	0.67	kg	Fresh	5		99.5	87.5	0			4.3499	0.208	0.0158	1.34	0.0546	0.133	0.0658	0.02	44T0-008
44	26-Feb-08	T0	1	Milking cows	Lucerne hay	Hay	Lucerne Haylage	6.1	kg	Fresh	5		576	236.5	0		87.8	9.80772	4	0.563	2.08	0.198	0.92	0.328	0.244	44T0-003
44	26-Feb-08	T0	1	Milking cows	Kikuyu/sorghum pasture	Pas	kykuya pasture crop mix		kg	Fresh	0	8	329	68	0			8.29596	1.6	0.406	1.65	0.154	0.621	0.422	0.0835	44T0-004
44	26-Feb-08	T0	1	Milking cows	Seteria silage	Sil	Seteria silage	3.8	kg	Fresh	5	farmer estimate 8 kg/cow	240.5	61.5	0			7.55285	1.376	0.209	1.08	0.15	0.154	0.13	1.24	44T0-002
44	11-Jun-08	T1	1	Milking cows	Pellets (???)	Cnc	Pellets, Pemium Dairy	4	kg	Fresh	2	No change after calibration	89.5	79	0		88.6685	13	3.152	0.476	0.642	0.188	1.31	0.471	0.547	44T1-002
44	11-Jun-08	T1	1	Milking cows	Pasture	Pas	Pasture		kg	Dry	0	estimate (1.56 DM) is from the calculation by consultant					18	10.2765	3.872	0.482	2.18	0.269	0.461	0.399	0.0707	44T1-004
44	11-Jun-08	T1	1	Milking cows	TMR forage only	TMR	Hay based tmr	10.118	kg	Dry	5		37.5	30	0			9.56964	3.52	0.548	1.73	0.303	1.23	0.254	0.27	44T1-003
44	11-Jun-08	T1	1	Milking cows	Total mixed rations (???)	TMR	Silage based tmr	12.92	kg	Dry	5		57.5	26.5	0			9.32314	1.792	0.363	1.64	0.242	0.431	0.256	0.368	44T1-001
44	29-Jul-08	T2	1	Milking cows	Norco customer pellets 16% protein	Cnc	Norco pellets	3.97	kg	Fresh	0	changed to 3.97 after feeder calibration.	96	83.5	0			12.5	3.136	0.379	0.667	0.191	1.08	0.546	0.476	44T2-004
44	29-Jul-08	T2	1	Milking cows	Ryegrass pasture	Pas	pasture on offer		kg	Dry	0							12.1403	5.312	0.518	3.99	0.456	0.508	0.296	0.241	44T2-005
44	29-Jul-08	T2	1	Milking cows	TMR forage only	TMR	TMR in feed pad area	12	kg	Fresh	5		37.5	30	0			9.56964	3.52	0.548	1.73	0.303	1.23	0.254	0.27	44T1-003
44	05-Nov-08	T3	1	Milking cows	Molasses	ByP	Molasses	1.9	kg	Fresh	0						75.85	12.7	0.64	0.234	2.34	0.436	0.809	0.369	0.243	44T2-006
44	05-Nov-08	T3	1	Milking cows	Cotton seed meal	ByP	Cottonseed Meal	0.8	kg	Fresh	8		140.68	126.96	22.06		89.8	12	7.92	1.45	1.55	0.498	0.266	0.713	0.201	44T3-005
44	05-Nov-08	T3	1	Milking cows	Norco customer pellets 16% protein	Cnc	Norco Custom Dairy Mix	3.75	kg	Fresh	0	4 changed to 3.75 after feeder calibration	192.28	168.81	12.38			12.6	2.8	0.716	0.696	0.151	1.44	0.585	0.471	44T3-006
44	05-Nov-08	T3	1	Milking cows	Wheat straw	Hay	Wheat Straw	0.51	kg	Fresh	0		40.7	38.28	20.2			5.17454	0.608	0.137	1.15	0.092	0.246	0.117	0.469	44T3-004
44	05-Nov-08	T3	1	Milking cows	Lucerne hay	Hay	Lucerne Hay	4.39	kg	Fresh	8		66.26	59.12	20.26		87.8	9.60586	3.392	0.659	2.08	0.244	0.812	0.224	0.321	44T3-003
44	05-Nov-08	T3	1	Milking cows	Pasture	Pas	Pasture		kg	Fresh	0	10	69.5	31.42	21.76		18	9.8754	3.04	0.49	2.9	0.285	0.393	0.369	0.0791	44T3-002
44	05-Nov-08	T3	1	Milking cows	Oaten silage	Sil	Oats Silage	8.49	kg	Fresh	8		65.44	34.94	20.54		40.9	9.00458	2.208	0.403	2.68	0.23	0.313	0.226	1.59	44T3-001
44	26-Feb-09	T4	1	Milking cows	Soybean meal	ByP	Soyabean Meal	1.4	kg	Fresh	0		315	283	18.5		85.4	11.4	8.48	0.839	2.64	0.457	0.349	0.325	0	44T4-002
44	26-Feb-09	T4	1	Milking cows	Molasses	ByP	Molasses	2	kg	Fresh	0						75.85	12.7	0.64	0.234	2.34	0.436	0.809	0.369	0.243	44T2-006
44	26-Feb-09	T4	1	Milking cows	Soda grain	Cnc	Soda Grain	7.3	kg	Fresh	0		482	341	37.5			13.1194	2.048	0.397	0.454	0.154	0.0549	0.142	1.56	44T4-001
44	26-Feb-09	T4	1	Milking cows	Wheat straw	Hay	Wheat Straw	0.6	kg	Fresh	6		186.5	180.5	114.5			4.26446	0.368	0.0273	1.34	0.0542	0.148	0.0865	0.0148	44T4-003
44	26-Feb-09	T4	1	Milking cows	Lucerne hay	Hay	Lucerne Hay	2	kg	Fresh	6		316	297.5	114		87.8	9.27149	3.296	0.28	1.58	0.274	0.987	0.276	0.341	44T4-005
44	26-Feb-09	T4	1	Milking cows	Urea Feed	Min	Urea	0.09	kg	Fresh	0						100			0	0	0				44T4-009
44	26-Feb-09	T4	1	Milking cows	Pasture	Pas	Pasture		kg	Fresh	0	6	393.5	156	114		18	10.0168	3.84	0.417	3.05	0.4	0.333	0.214	0.578	44T4-006
44	26-Feb-09	T4	1	Milking cows	Seteria silage	Sil	Seteria Silage	6.9	kg	Fresh	6		331	207	114			8.21138	1.888	0.252	2.32	0.155	0.173	0.143	1.61	44T4-004
